# Supplementary material for: A Farewell to the Narcissism Epidemic? A Cross‐Temporal Meta‐Analysis of Global NPI Scores (1982–2023)
Source: J Pers. 2024 Oct 14;93(4):884–94. doi: 10.1111/jopy.12982 (PMC12224556; doi:10.1111/jopy.12982)
Supplement: Supplementary file 1 — Data S1. [file JOPY-93-884-s001.zip]

Archive with 16 entries (16 files):
- analysis_code.R
- Tables S1 to S43.pdf
- Deviations from preregistration.docx
- Included studies.docx
- data/data_subscales.xlsx
- data/data_full.xlsx
- Joinpoints analyses/Joinpoints output.docx
- Joinpoints analyses/Files/usa_all_any.txt
- Joinpoints analyses/Files/usa_all_40.txt
- Joinpoints analyses/Files/global_all_any.txt
- Joinpoints analyses/Files/usa_students_any.txt
- Joinpoints analyses/Files/usa_students_40.txt
- Joinpoints analyses/Files/global_all_40.txt
- Joinpoints analyses/Files/global_students_40.txt
- Joinpoints analyses/Files/global_students_any.txt
- Tables_S1_to_S43 (2) (1).docx
