# Supplementary material for: A Farewell to the Narcissism Epidemic? A Cross‐Temporal Meta‐Analysis of Global NPI Scores (1982–2023)
Source: J Pers. 2024 Oct 14;93(4):884–94. doi: 10.1111/jopy.12982 (PMC12224556; doi:10.1111/jopy.12982)
Supplement: Supplementary file 1 — Data S1. [file JOPY-93-884-s001.zip › analysis_code.R]

###############################################################################
# 
# Author: Sandra Oberleiter*, Paul Stickel*, Jakob Pietschnig
#
###############################################################################

#### LIBRARIES ####

library(foreign)
library(data.table)
library(dplyr)
library(metafor)
library(psych)
library(tidyverse)
library(dslabs)
library(car)
library(ggplot2)
library(MASS)
library(psych)
library(ppcor)
library(forcats)
library(ggridges)
library(QuantPsyc)
library(performance)
library(writexl)
library(jtools)
library(extrafont)
library(readxl)
library(colorspace)
library(rstatix)
library(dplyr)
library(gridExtra)
library(patchwork)


#### IMPORT DATA ####

###Use file: data_full

data <- as.data.table(read_excel("data_full.xlsx"))

#### Overview of the different data sets that were analyzed ####

table(data$sample)

sum(data$data.year > 2008)
sum(data$data.year <= 2008)

sum(data$sample == 0 & data$scale == 2 & data$items == 40)
sum(data$scale == 2 & data$items == 40)

sum(data$data.year > 2008)
sum(data$data.year <= 2008)

sum(data$data.year > 2008 & data$scale == 2 & data$items == 40)
sum(data$data.year <= 2008 & data$scale == 2 & data$items == 40)

sum(data$sample == 0 & data$data.year > 2008)
sum(data$sample == 0 & data$data.year <= 2008)

sum(data$sample == 0 & data$data.year > 2008 & data$scale == 2 & data$items == 40)
sum(data$sample == 0 & data$data.year <= 2008 & data$scale == 2 & data$items == 40)

## ASIA
sum(data$continent == 3)
sum(data$continent == 3 & data$scale == 2 & data$items == 40)
sum(data$continent == 3 & data$data.year > 2008)
sum(data$continent == 3 & data$data.year > 2008 & data$scale == 2 & data$items == 40)

sum(data$continent == 3 & data$data.year <= 2008)
sum(data$continent == 3 & data$data.year <= 2008 & data$scale == 2 & data$items == 40)

sum(data$continent == 3 & data$sample == 0 & data$scale == 2 & data$items == 40)
sum(data$continent == 3 & data$sample == 0 & data$data.year > 2008 & data$scale == 2 & data$items == 40)
sum(data$continent == 3 & data$sample == 0 & data$data.year <= 2008 & data$scale == 2 & data$items == 40)

## EUROPE
sum(data$continent == 1 & data$scale == 2 & data$items == 40)
sum(data$continent == 1)

sum(data$continent == 1 & data$data.year > 2008)
sum(data$continent == 1 & data$data.year > 2008)

sum(data$continent == 1 & data$data.year <= 2008 & data$scale == 2 & data$items == 40)
sum(data$continent == 1 & data$data.year > 2008 & data$scale == 2 & data$items == 40)

sum(data$continent == 1 & data$sample == 0 & data$scale == 2 & data$items == 40)
sum(data$continent == 1 & data$sample == 0 & data$data.year > 2008 & data$scale == 2 & data$items == 40)
sum(data$continent == 1 & data$sample == 0 & data$data.year <= 2008 & data$scale == 2 & data$items == 40)

## NORTH AMERICA
sum(data$continent == 2)
sum(data$continent == 2 & data$data.year > 2008)
sum(data$continent == 2 & data$data.year <= 2008)

sum(data$continent == 2 & data$scale == 2 & data$items == 40)
sum(data$continent == 2 & data$data.year <= 2008 & data$scale == 2 & data$items == 40)
sum(data$continent == 2 & data$data.year > 2008 & data$scale == 2 & data$items == 40)

sum(data$continent == 2 & data$sample == 0 & data$scale == 2 & data$items == 40)
sum(data$continent == 2 & data$sample == 0 & data$data.year > 2008 & data$scale == 2 & data$items == 40)
sum(data$continent == 2 & data$sample == 0 & data$data.year <= 2008 & data$scale == 2 & data$items == 40)

## OCEANIA
sum(data$continent == 4)
sum(data$continent == 4 & data$data.year > 2008)
sum(data$continent == 4 & data$data.year <= 2008)

sum(data$continent == 4 & data$scale == 2 & data$items == 40)
sum(data$continent == 4 & data$data.year <= 2008 & data$scale == 2 & data$items == 40)
sum(data$continent == 4 & data$data.year > 2008 & data$scale == 2 & data$items == 40)

sum(data$continent == 4 & data$sample == 0 & data$scale == 2 & data$items == 40)
sum(data$continent == 4 & data$sample == 0 & data$data.year > 2008 & data$scale == 2 & data$items == 40)
sum(data$continent == 4 & data$sample == 0 & data$data.year <= 2008 & data$scale == 2 & data$items == 40)

## USA
sum(data$country == "USA")
sum(data$country == "USA" & data$data.year > 2008)
sum(data$country == "USA" & data$data.year <= 2008)

sum(data$country == "USA" & data$scale == 2 & data$items == 40)
sum(data$country == "USA" & data$data.year <= 2008 & data$scale == 2 & data$items == 40)
sum(data$country == "USA" & data$data.year > 2008 & data$scale == 2 & data$items == 40)

sum(data$country == "USA" & data$sample == 0 & data$scale == 2 & data$items == 40)
sum(data$country == "USA" & data$sample == 0 & data$data.year > 2008 & data$scale == 2 & data$items == 40)
sum(data$country == "USA" & data$sample == 0 & data$data.year <= 2008 & data$scale == 2 & data$items == 40)

#### FIGURE 2 #####

# palette with grey:
cbPalette <- c("#999999", "#E69F00", "#56B4E9", "#009E73", "#F0E442", "#0072B2", "#D55E00", "#CC79A7")

# palette with black:
cbbPalette <- c("#000000", "#E69F00", "#56B4E9", "#CC79A7", "#009E73", "#0072B2", "#D55E00")

#corporate design
uviepalette <-  c("#DD4814", "#A71C49", "#0063A6",  "#11897A", "#94C154", "#CC79A7", "#666666")

## recode
data <- data %>%
  mutate(continent = case_when(
    continent == 1 ~ "Europe",
    # Add more conditions as needed
    TRUE ~ as.character(continent)
  ))

data <- data %>%
  mutate(continent = case_when(
    continent == 2 ~ "North America",
    # Add more conditions as needed
    TRUE ~ as.character(continent)
  ))

data <- data %>%
  mutate(continent = case_when(
    continent == 3 ~ "Asia",
    # Add more conditions as needed
    TRUE ~ as.character(continent)
  ))

data <- data %>%
  mutate(continent = case_when(
    continent == 4 ~ "Oceania",
    # Add more conditions as needed
    TRUE ~ as.character(continent)
  ))

data <- data %>%
  mutate(continent = case_when(
    continent == 5 ~ "Africa",
    # Add more conditions as needed
    TRUE ~ as.character(continent)
  ))

data <- data %>%
  mutate(continent = case_when(
    continent == 6 ~ "South America",
    # Add more conditions as needed
    TRUE ~ as.character(continent)
  ))

data <- data %>%
  mutate(continent = case_when(
    continent == 7 ~ "Not Assignable",
    # Add more conditions as needed
    TRUE ~ as.character(continent)
  ))


## transform into factors
data$continent <- factor(data$continent, levels = c("Africa", "Asia", "Europe", "North America", "Oceania", "South America", "Not Assignable"))


##plot

fig_2 <-data %>% ggplot(aes(data.year))+
  geom_bar(aes(fill = continent),width = 0.9)+
  scale_fill_manual(values = uviepalette, breaks = c("Africa", "Asia", "Europe", "North America", "Oceania", "South America", "Not Assignable"))+
  xlab("Data collection year") +
  ylab("Count of Samples") +
  theme_apa()+
  theme(text=element_text(size = 18, family="serif"), axis.title.x = element_text(size = 18), axis.title.y = element_text(size = 18)) +
  scale_x_continuous(
    breaks = seq(1982, 2024, 2),
    limits = c(1982, 2024),
    labels = seq(1982, 2024, 2)) + 
  scale_y_continuous(
    breaks = seq(0, 150, 50),
    limits = c(0, 150),
    labels = seq(0, 150, 50)) + 
  theme(axis.title.x = element_text(size = 18, margin = margin(t = 20)),
        axis.title.y = element_text(size = 18, margin = margin(r = 20)),
        axis.text.x = element_text(size = 14, angle = 90, hjust = 1),
        axis.text.y = element_text(size = 14),
        legend.text = element_text(size = 14),
        axis.ticks = element_line(size = 1),
        legend.spacing.x = unit(0.2, "cm"))


ggsave(
  filename="Figure2.png", 
  plot=fig_2, 
  device="png",
  dpi = 1000, 
  width = 10,
  height = 7)

#### GLOBAL OVERALL TIME TRENDS (1982 - 2023) ####

###FOCAL

data_focal <- data %>% filter (data$sample == 0 & data$items == 40 & data$scale == 2 & data$country == "USA")
focal <- lm(adjusted.mean ~ data.year, data=data_focal, weights = N)
summary(focal)
round(lm.beta(focal), digits = 3)
rstatix::partial_eta_squared(focal)

data_focalallany <- data %>% filter (data$country == "USA")
focalallany <- lm(adjusted.mean ~ data.year, data=data_focalallany, weights = N)
summary(focalallany)
round(lm.beta(focalallany), digits = 3)
rstatix::partial_eta_squared(focalallany)

data_focalall40 <- data %>% filter (data$country == "USA" & data$items == 40 & data$scale == 2)
focalall40 <- lm(adjusted.mean ~ data.year, data=data_focalall40, weights = N)
summary(focalall40)
round(lm.beta(focalall40), digits = 3)
rstatix::partial_eta_squared(focalall40)

data_focalstudany <- data %>% filter (data$country == "USA" & data$sample == 0)
focalstudany <- lm(adjusted.mean ~ data.year, data=data_focalstudany, weights = N)
summary(focalstudany)
round(lm.beta(focalstudany), digits = 3)
rstatix::partial_eta_squared(focalstudany)

###GLOBAL 
global <- lm(adjusted.mean ~ data.year, data=data, weights = N)
summary(global)
round(lm.beta(global), digits = 3)
rstatix::partial_eta_squared(global)

global_npi40 <- data %>% filter (data$items == 40 & data$scale == 2)
global40 <- lm(adjusted.mean ~ data.year, data=global_npi40, weights = N)
summary(global40)
round(lm.beta(global40), digits = 3)
rstatix::partial_eta_squared(global40)

global_studentsdat <- data %>% filter (data$sample == 0)
global_students <- lm(adjusted.mean ~ data.year, data=global_studentsdat, weights = N)
summary(global_students)
round(lm.beta(global_students), digits = 3)
rstatix::partial_eta_squared(global_students)

global_studentsdat40 <- data %>% filter (data$sample == 0 & data$items == 40 & data$scale == 2)
global_students40 <- lm(adjusted.mean ~ data.year, data=global_studentsdat40, weights = N)
summary(global_students40)
round(lm.beta(global_students40), digits = 3)
rstatix::partial_eta_squared(global_students40)

### ASIA
asia_data_all <- data %>% filter (data$continent == "Asia")
asia_all_any <- lm(adjusted.mean ~ data.year, data=asia_data_all, weights = N)
summary(asia_all_any)
round(lm.beta(asia_all_any), digits = 3)
rstatix::partial_eta_squared(asia_all_any)

asia_data_all_40 <- data %>% filter (data$continent == "Asia", data$items == 40 & data$scale == 2)
asia_all_40 <- lm(adjusted.mean ~ data.year, data=asia_data_all_40, weights = N)
summary(asia_all_40)
round(lm.beta(asia_all_40), digits = 3)
rstatix::partial_eta_squared(asia_all_40)

asia_data_students <- data %>% filter (data$continent == "Asia" & data$sample == 0)
asia_stud_any <- lm(adjusted.mean ~ data.year, data=asia_data_students, weights = N)
summary(asia_stud_any)
round(lm.beta(asia_stud_any), digits = 3)
rstatix::partial_eta_squared(asia_stud_any)

asia_data_students40 <- data %>% filter (data$continent == "Asia" & data$sample == 0 & data$items == 40 & data$scale == 2)
asia_stud_40 <- lm(adjusted.mean ~ data.year, data=asia_data_students40, weights = N)
summary(asia_stud_any)
round(lm.beta(asia_stud_40), digits = 3)
rstatix::partial_eta_squared(asia_stud_40)


## EUROPE
europe_data_all <- data %>% filter (data$continent == "Europe")
europe_all_any <- lm(adjusted.mean ~ data.year, data=europe_data_all, weights = N)
summary(europe_all_any)
round(lm.beta(europe_all_any), digits = 3)
rstatix::partial_eta_squared(europe_all_any)

europe_data_all_40 <- data %>% filter (data$continent == "Europe", data$items == 40 & data$scale == 2)
europe_all_40 <- lm(adjusted.mean ~ data.year, data=europe_data_all_40, weights = N)
summary(europe_all_40)
round(lm.beta(europe_all_40), digits = 3)
rstatix::partial_eta_squared(europe_all_40)

europe_data_students <- data %>% filter (data$continent == "Europe" & data$sample == 0)
europe_stud_any <- lm(adjusted.mean ~ data.year, data=europe_data_students, weights = N)
summary(europe_stud_any)
round(lm.beta(europe_stud_any), digits = 3)
rstatix::partial_eta_squared(europe_stud_any)

europe_data_students40 <- data %>% filter (data$continent == "Europe" & data$sample == 0 & data$items == 40 & data$scale == 2)
europe_stud_40 <- lm(adjusted.mean ~ data.year, data=europe_data_students40, weights = N)
summary(europe_stud_any)
round(lm.beta(europe_stud_40), digits = 3)
rstatix::partial_eta_squared(europe_stud_40)

## NORTH AMERICA
na_data_all <- data %>% filter (data$continent == "North America")
na_all_any <- lm(adjusted.mean ~ data.year, data=na_data_all, weights = N)
summary(na_all_any)
round(lm.beta(na_all_any), digits = 3)
rstatix::partial_eta_squared(na_all_any)

na_data_all_40 <- data %>% filter (data$continent == "North America", data$items == 40 & data$scale == 2)
na_all_40 <- lm(adjusted.mean ~ data.year, data=na_data_all_40, weights = N)
summary(na_all_40)
round(lm.beta(na_all_40), digits = 3)
rstatix::partial_eta_squared(na_all_40)

na_data_students <- data %>% filter (data$continent == "North America" & data$sample == 0)
na_stud_any <- lm(adjusted.mean ~ data.year, data=na_data_students, weights = N)
summary(na_stud_any)
round(lm.beta(na_stud_any), digits = 3)
rstatix::partial_eta_squared(na_stud_any)

na_data_students40 <- data %>% filter (data$continent == "North America" & data$sample == 0 & data$items == 40 & data$scale == 2)
na_stud_40 <- lm(adjusted.mean ~ data.year, data=na_data_students40, weights = N)
summary(na_stud_any)
round(lm.beta(na_stud_40), digits = 3)
rstatix::partial_eta_squared(na_stud_40)

## OCEANIA
oc_data_all <- data %>% filter (data$continent == "Oceania")
oc_all_any <- lm(adjusted.mean ~ data.year, data=oc_data_all, weights = N)
summary(oc_all_any)
round(lm.beta(oc_all_any), digits = 3)
rstatix::partial_eta_squared(oc_all_any)

oc_data_all_40 <- data %>% filter (data$continent == "Oceania", data$items == 40 & data$scale == 2)
oc_all_40 <- lm(adjusted.mean ~ data.year, data=oc_data_all_40, weights = N)
summary(oc_all_40)
round(lm.beta(oc_all_40), digits = 3)
rstatix::partial_eta_squared(oc_all_40)


####FIGURE 3: Global and regional single regressions for student samples on forced-choice based NPI-40 scores####


global_studentsdat40 <- data %>% filter (data$sample == 0 & data$items == 40 & data$scale == 2)
global_students40 <- lm(adjusted.mean ~ data.year, data=global_studentsdat40, weights = N)

asia_data_students40 <- data %>% filter (data$continent == "Asia" & data$sample == 0 & data$items == 40 & data$scale == 2)
asia_stud_40 <- lm(adjusted.mean ~ data.year, data=asia_data_students40, weights = N)

europe_data_students40 <- data %>% filter (data$continent == "Europe" & data$sample == 0 & data$items == 40 & data$scale == 2)
europe_stud_40 <- lm(adjusted.mean ~ data.year, data=europe_data_students40, weights = N)

na_data_students40 <- data %>% filter (data$continent == "North America" & data$sample == 0 & data$items == 40 & data$scale == 2)
na_stud_40 <- lm(adjusted.mean ~ data.year, data=na_data_students40, weights = N)


# function to add fitted values and confidence intervals to a data frame
add_fitted_values <- function(df, model) {
  df$fitted_values <- predict(model, interval = "confidence")[, "fit"]
  return(df)
}

# create data frames with fitted values and confidence intervals
global_studentsdat40 <- add_fitted_values(global_studentsdat40, global_students40)
asia_data_students40 <- add_fitted_values(asia_data_students40, asia_stud_40)
europe_data_students40 <- add_fitted_values(europe_data_students40, europe_stud_40)
na_data_students40 <- add_fitted_values(na_data_students40, na_stud_40)

# create a combined data frame for plotting
plot_data <- rbind(
  mutate(global_studentsdat40, continent = "Global"),
  mutate(asia_data_students40, continent = "Asia"),
  mutate(europe_data_students40, continent = "Europe"),
  mutate(na_data_students40, continent = "North America")
)

# reorder continents in the data frame
plot_data$continent <- factor(plot_data$continent, levels = c("Global", "Asia", "Europe", "North America"))

# plot
fig_3 <- ggplot(plot_data, aes(x = data.year, y = adjusted.mean, color = continent, size = N)) +
  geom_smooth(method = "lm", se = TRUE, linetype = "solid", size = 1, show.legend = FALSE) +
  geom_smooth(aes(group = continent), method = "lm", se = TRUE, alpha = 0.00001, linetype = "solid", size = 1, show.legend = FALSE) +
  geom_point() +
  labs(
    x = "Data collection year",
    y = "Mean student's forced-choice-based NPI-40 scores"
  ) +
  theme_minimal(base_family = "Times New Roman") +
  scale_color_manual(values = c("Global" = "#F0E442", "Asia" = "#DD4814", "Europe" = "#56B4E9", "North America" = "#009E73"),
                     breaks = c("Global", "Asia", "Europe", "North America")) +
  guides(color = guide_legend(title = "Continent")) +
  scale_size_continuous(name = expression(italic("N")), breaks = c(5000, 10000, 15000)) +
  scale_x_continuous(breaks = c(1982, 1992, 2002, 2012, 2022)) +
  scale_y_continuous(limits = c(5, 20)) +
  theme(legend.position = "right",
        panel.border = element_rect(color = "black", fill = NA, size = 1),
        panel.grid.major = element_line(size = 1),
        axis.title.x = element_text(size = 18, margin = margin(t = 20)),
        axis.title.y = element_text(size = 18, margin = margin(r = 20)),
        axis.text.x = element_text(size = 14),
        axis.text.y = element_text(size = 14),
        legend.text = element_text(size = 14),
        legend.title = element_text(size = 14),
        axis.ticks = element_line(size = 1),
        legend.spacing.x = unit(0.2, "cm"))


ggsave(
  filename="Figure3.png", 
  plot=fig_3, 
  device="png",
  dpi = 1000, 
  width = 10,
  height = 7)


##### MULTIPLE REGRESSIONS ####

###FOCAL

data_focal <- data %>% filter (data$sample == 0 & data$items == 40 & data$scale == 2 & data$country == "USA")
focalM <- lm(adjusted.mean ~ data.year + age + women, data=data_focal, weights = N)
summary(focalM)
round(lm.beta(focalM), digits = 3)
rstatix::partial_eta_squared(focalM)

data_focalallany <- data %>% filter (data$country == "USA")
focalallany <- lm(adjusted.mean ~ data.year + age + women, data=data_focalallany, weights = N)
summary(focalallany)
round(lm.beta(focalallany), digits = 3)
rstatix::partial_eta_squared(focalallany)

data_focalall40 <- data %>% filter (data$country == "USA" & data$items == 40 & data$scale == 2)
focalall40 <- lm(adjusted.mean ~ data.year + age + women, data=data_focalall40, weights = N)
summary(focalall40)
round(lm.beta(focalall40), digits = 3)
rstatix::partial_eta_squared(focalall40)

data_focalstudany <- data %>% filter (data$country == "USA" & data$sample == 0)
focalstudany <- lm(adjusted.mean ~ data.year + age + women, data=data_focalstudany, weights = N)
summary(focalstudany)
round(lm.beta(focalstudany), digits = 3)
rstatix::partial_eta_squared(focalstudany)

###GLOBAL 
global <- lm(adjusted.mean ~ data.year + age + women , data=data, weights = N)
summary(global)
round(lm.beta(global), digits = 3)
rstatix::partial_eta_squared(global)

global_npi40 <- data %>% filter (data$items == 40 & data$scale == 2)
global40 <- lm(adjusted.mean ~ data.year + age + women, data=global_npi40, weights = N)
summary(global40)
round(lm.beta(global40), digits = 3)
rstatix::partial_eta_squared(global40)

global_studentsdat <- data %>% filter (data$sample == 0)
global_students <- lm(adjusted.mean ~ data.year + age + women, data=global_studentsdat, weights = N)
summary(global_students)
round(lm.beta(global_students), digits = 3)
rstatix::partial_eta_squared(global_students)

global_studentsdat40 <- data %>% filter (data$sample == 0 & data$items == 40 & data$scale == 2)
global_students40 <- lm(adjusted.mean ~ data.year + age + women, data=global_studentsdat40, weights = N)
summary(global_students40)
round(lm.beta(global_students40), digits = 3)
rstatix::partial_eta_squared(global_students40)

### ASIA
asia_data_all <- data %>% filter (data$continent == "Asia")
asia_all_any <- lm(adjusted.mean ~ data.year + age + women, data=asia_data_all, weights = N)
summary(asia_all_any)
round(lm.beta(asia_all_any), digits = 3)
rstatix::partial_eta_squared(asia_all_any)

asia_data_all_40 <- data %>% filter (data$continent == "Asia", data$items == 40 & data$scale == 2)
asia_all_40 <- lm(adjusted.mean ~ data.year + age + women, data=asia_data_all_40, weights = N)
summary(asia_all_40)
round(lm.beta(asia_all_40), digits = 3)
rstatix::partial_eta_squared(asia_all_40)

asia_data_students <- data %>% filter (data$continent == "Asia" & data$sample == 0)
asia_stud_any <- lm(adjusted.mean ~ data.year + age + women, data=asia_data_students, weights = N)
summary(asia_stud_any)
round(lm.beta(asia_stud_any), digits = 3)
rstatix::partial_eta_squared(asia_stud_any)

asia_data_students40 <- data %>% filter (data$continent == "Asia" & data$sample == 0 & data$items == 40 & data$scale == 2)
asia_stud_40 <- lm(adjusted.mean ~ data.year + age + women, data=asia_data_students40, weights = N)
summary(asia_stud_any)
round(lm.beta(asia_stud_40), digits = 3)
rstatix::partial_eta_squared(asia_stud_40)


## EUROPE
europe_data_all <- data %>% filter (data$continent == "Europe")
europe_all_any <- lm(adjusted.mean ~ data.year + age + women, data=europe_data_all, weights = N)
summary(europe_all_any)
round(lm.beta(europe_all_any), digits = 3)
rstatix::partial_eta_squared(europe_all_any)

europe_data_all_40 <- data %>% filter (data$continent == "Europe", data$items == 40 & data$scale == 2)
europe_all_40 <- lm(adjusted.mean ~ data.year + age + women, data=europe_data_all_40, weights = N)
summary(europe_all_40)
round(lm.beta(europe_all_40), digits = 3)
rstatix::partial_eta_squared(europe_all_40)

europe_data_students <- data %>% filter (data$continent == "Europe" & data$sample == 0)
europe_stud_any <- lm(adjusted.mean ~ data.year + age + women, data=europe_data_students, weights = N)
summary(europe_stud_any)
round(lm.beta(europe_stud_any), digits = 3)
rstatix::partial_eta_squared(europe_stud_any)

europe_data_students40 <- data %>% filter (data$continent == "Europe" & data$sample == 0 & data$items == 40 & data$scale == 2)
europe_stud_40 <- lm(adjusted.mean ~ data.year + age + women, data=europe_data_students40, weights = N)
summary(europe_stud_any)
round(lm.beta(europe_stud_40), digits = 3)
rstatix::partial_eta_squared(europe_stud_40)

## NORTH AMERICA
na_data_all <- data %>% filter (data$continent == "North America")
na_all_any <- lm(adjusted.mean ~ data.year + age + women, data=na_data_all, weights = N)
summary(na_all_any)
round(lm.beta(na_all_any), digits = 3)
rstatix::partial_eta_squared(na_all_any)

na_data_all_40 <- data %>% filter (data$continent == "North America", data$items == 40 & data$scale == 2)
na_all_40 <- lm(adjusted.mean ~ data.year + age + women, data=na_data_all_40, weights = N)
summary(na_all_40)
round(lm.beta(na_all_40), digits = 3)
rstatix::partial_eta_squared(na_all_40)

na_data_students <- data %>% filter (data$continent == "North America" & data$sample == 0)
na_stud_any <- lm(adjusted.mean ~ data.year + age + women, data=na_data_students, weights = N)
summary(na_stud_any)
round(lm.beta(na_stud_any), digits = 3)
rstatix::partial_eta_squared(na_stud_any)

na_data_students40 <- data %>% filter (data$continent == "North America" & data$sample == 0 & data$items == 40 & data$scale == 2)
na_stud_40 <- lm(adjusted.mean ~ data.year + age + women, data=na_data_students40, weights = N)
summary(na_stud_any)
round(lm.beta(na_stud_40), digits = 3)
rstatix::partial_eta_squared(na_stud_40)

## OCEANIA
oc_data_all <- data %>% filter (data$continent == "Oceania")
oc_all_any <- lm(adjusted.mean ~ data.year + age + women, data=oc_data_all, weights = N)
summary(oc_all_any)
round(lm.beta(oc_all_any), digits = 3)
rstatix::partial_eta_squared(oc_all_any)

oc_data_all_40 <- data %>% filter (data$continent == "Oceania", data$items == 40 & data$scale == 2)
oc_all_40 <- lm(adjusted.mean ~ data.year + age + women, data=oc_data_all_40, weights = N)
summary(oc_all_40)
round(lm.beta(oc_all_40), digits = 3)
rstatix::partial_eta_squared(oc_all_40)

#### Regression on resiualized values #####

data_focal <- data %>% filter (data$sample == 0 & data$items == 40 & data$scale == 2 & data$country == "USA")
data_focal <- data_focal[complete.cases(data_focal$age, data_focal$women), ]
focal <- lm(adjusted.mean ~ age + women, data=data_focal, weights = N)
summary(focal)
focal <- lm(focal$residuals ~ data.year, data=data_focal, weights = N)
summary(focal)
round(lm.beta(focal), digits = 3)
rstatix::partial_eta_squared(focal)

data_focal <- data %>% filter (data$country == "USA")
data_focal <- data_focal[complete.cases(data_focal$age, data_focal$women), ]
focal <- lm(adjusted.mean ~ age + women, data=data_focal, weights = N)
summary(focal)
focal <- lm(focal$residuals ~ data.year, data=data_focal, weights = N)
summary(focal)
round(lm.beta(focal), digits = 3)
rstatix::partial_eta_squared(focal)

data_focal <- data %>% filter (data$items == 40 & data$scale == 2 & data$country == "USA")
data_focal <- data_focal[complete.cases(data_focal$age, data_focal$women), ]
focal <- lm(adjusted.mean ~ age + women, data=data_focal, weights = N)
summary(focal)
focal <- lm(focal$residuals ~ data.year, data=data_focal, weights = N)
summary(focal)
round(lm.beta(focal), digits = 3)
rstatix::partial_eta_squared(focal)

data_focal <- data %>% filter (data$sample == 0 & data$country == "USA")
data_focal <- data_focal[complete.cases(data_focal$age, data_focal$women), ]
focal <- lm(adjusted.mean ~ age + women, data=data_focal, weights = N)
summary(focal)
focal <- lm(focal$residuals ~ data.year, data=data_focal, weights = N)
summary(focal)
round(lm.beta(focal), digits = 3)
rstatix::partial_eta_squared(focal)

###GLOBAL 
data_global <- data[complete.cases(data$age, data$women), ]
global <- lm(adjusted.mean ~ age + women, data=data_global, weights = N)
summary(global)
global <- lm(global$residuals ~ data.year, data=data_global, weights = N)
summary(global)
round(lm.beta(global), digits = 3)
rstatix::partial_eta_squared(global)

data_global40 <- data %>% filter (data$items == 40 & data$scale == 2)
data_global40 <- data_global40[complete.cases(data_global40$age, data_global40$women), ]
global40 <- lm(adjusted.mean ~ age + women, data=data_global40, weights = N)
summary(global40)
global40 <- lm(global40$residuals ~ data.year, data=data_global40, weights = N)
summary(global40)
round(lm.beta(global40), digits = 3)
rstatix::partial_eta_squared(global40)

data_globalstud <- data %>% filter (data$sample == 0)
data_globalstud <- data_globalstud[complete.cases(data_globalstud$age, data_globalstud$women), ]
globalstud <- lm(adjusted.mean ~ age + women, data=data_globalstud, weights = N)
summary(globalstud)
globalstud <- lm(globalstud$residuals ~ data.year, data=data_globalstud, weights = N)
summary(globalstud)
round(lm.beta(globalstud), digits = 3)
rstatix::partial_eta_squared(globalstud)

data_globalstud40 <- data %>% filter (data$sample == 0 & data$items == 40 & data$scale == 2)
data_globalstud40 <- data_globalstud40[complete.cases(data_globalstud40$age, data_globalstud40$women), ]
globalstud40 <- lm(adjusted.mean ~ age + women, data=data_globalstud40, weights = N)
summary(globalstud40)
globalstud40 <- lm(globalstud40$residuals ~ data.year, data=data_globalstud40, weights = N)
summary(globalstud40)
round(lm.beta(globalstud40), digits = 3)
rstatix::partial_eta_squared(globalstud40)

### ASIA
asia_data_all <- data[complete.cases(data$age, data$women), ]
asia_data_all <- asia_data_all %>% filter (asia_data_all$continent == "Asia")
asia_all_any <- lm(adjusted.mean ~ age + women, data=asia_data_all, weights = N)
summary(asia_all_any)
asia_all_any <- lm(asia_all_any$residuals ~ data.year, data= asia_data_all, weights = N)
summary(asia_all_any)
round(lm.beta(asia_all_any), digits = 3)
rstatix::partial_eta_squared(asia_all_any)

asia_data_all40 <- data[complete.cases(data$age, data$women), ]
asia_data_all40 <- asia_data_all40 %>% filter (asia_data_all40$continent == "Asia" & asia_data_all40$items == 40 & asia_data_all40$scale == 2)
asia_all_any40 <- lm(adjusted.mean ~ age + women, data=asia_data_all40, weights = N)
summary(asia_all_any40)
asia_all_any40 <- lm(asia_all_any40$residuals ~ data.year, data= asia_data_all40, weights = N)
summary(asia_all_any40)
round(lm.beta(asia_all_any40), digits = 3)
rstatix::partial_eta_squared(asia_all_any40)

asia_data_stud <- data[complete.cases(data$age, data$women), ]
asia_data_stud<- asia_data_stud %>% filter (asia_data_stud$continent == "Asia" & asia_data_stud$sample == 0)
asia_all_stud <- lm(adjusted.mean ~ age + women, data=asia_data_stud, weights = N)
summary(asia_all_stud)
asia_all_stud <- lm(asia_all_stud$residuals ~ data.year, data= asia_data_stud, weights = N)
summary(asia_all_stud)
round(lm.beta(asia_all_stud), digits = 3)
rstatix::partial_eta_squared(asia_all_stud)

asia_data_stud40 <- data[complete.cases(data$age, data$women), ]
asia_data_stud40 <- asia_data_stud40 %>% filter (asia_data_stud40$continent == "Asia" & asia_data_stud40$sample == 0 & asia_data_stud40$items == 40 & asia_data_stud40$scale == 2)
asia_all_stud40 <- lm(adjusted.mean ~ age + women, data=asia_data_stud40, weights = N)
summary(asia_all_stud40)
asia_all_stud40 <- lm(asia_all_stud40$residuals ~ data.year, data= asia_data_stud40, weights = N)
summary(asia_all_stud40)
round(lm.beta(asia_all_stud40), digits = 3)
rstatix::partial_eta_squared(asia_all_stud40)

### EUROPE
eu_data_all <- data[complete.cases(data$age, data$women), ]
eu_data_all <- eu_data_all %>% filter (eu_data_all$continent == "Europe")
eu_all_any <- lm(adjusted.mean ~ age + women, data=eu_data_all, weights = N)
summary(eu_all_any)
eu_all_any <- lm(eu_all_any$residuals ~ data.year, data= eu_data_all, weights = N)
summary(eu_all_any)
round(lm.beta(eu_all_any), digits = 3)
rstatix::partial_eta_squared(eu_all_any)

eu_data_all40 <- data[complete.cases(data$age, data$women), ]
eu_data_all40 <- eu_data_all40 %>% filter (eu_data_all40$continent == "Europe" & eu_data_all40$items == 40 & eu_data_all40$scale == 2)
eu_all_any40 <- lm(adjusted.mean ~ age + women, data=eu_data_all40, weights = N)
summary(eu_all_any40)
eu_all_any40 <- lm(eu_all_any40$residuals ~ data.year, data= eu_data_all40, weights = N)
summary(eu_all_any40)
round(lm.beta(eu_all_any40), digits = 3)
rstatix::partial_eta_squared(eu_all_any40)

eu_data_stud <- data[complete.cases(data$age, data$women), ]
eu_data_stud<- eu_data_stud %>% filter (eu_data_stud$continent == "Europe" & eu_data_stud$sample == 0)
eu_all_stud <- lm(adjusted.mean ~ age + women, data=eu_data_stud, weights = N)
summary(eu_all_stud)
eu_all_stud <- lm(eu_all_stud$residuals ~ data.year, data= eu_data_stud, weights = N)
summary(eu_all_stud)
round(lm.beta(eu_all_stud), digits = 3)
rstatix::partial_eta_squared(eu_all_stud)

eu_data_stud40 <- data[complete.cases(data$age, data$women), ]
eu_data_stud40 <- eu_data_stud40 %>% filter (eu_data_stud40$continent == "Europe" & eu_data_stud40$sample == 0 & eu_data_stud40$items == 40 & eu_data_stud40$scale == 2)
eu_all_stud40 <- lm(adjusted.mean ~ age + women, data=eu_data_stud40, weights = N)
summary(eu_all_stud40)
eu_all_stud40 <- lm(eu_all_stud40$residuals ~ data.year, data= eu_data_stud40, weights = N)
summary(eu_all_stud40)
round(lm.beta(eu_all_stud40), digits = 3)
rstatix::partial_eta_squared(eu_all_stud40)

### NORTH AMERICA
northamerica_data_all <- data[complete.cases(data$age, data$women), ]
northamerica_data_all <- northamerica_data_all %>% filter (northamerica_data_all$continent == "North America")
northamerica_all_any <- lm(adjusted.mean ~ age + women, data=northamerica_data_all, weights = N)
summary(northamerica_all_any)
northamerica_all_any <- lm(northamerica_all_any$residuals ~ data.year, data= northamerica_data_all, weights = N)
summary(northamerica_all_any)
round(lm.beta(northamerica_all_any), digits = 3)
rstatix::partial_eta_squared(northamerica_all_any)

northamerica_data_all40 <- data[complete.cases(data$age, data$women), ]
northamerica_data_all40 <- northamerica_data_all40 %>% filter (northamerica_data_all40$continent == "North America" & northamerica_data_all40$items == 40 & northamerica_data_all40$scale == 2)
northamerica_all_any40 <- lm(adjusted.mean ~ age + women, data=northamerica_data_all40, weights = N)
summary(northamerica_all_any40)
northamerica_all_any40 <- lm(northamerica_all_any40$residuals ~ data.year, data= northamerica_data_all40, weights = N)
summary(northamerica_all_any40)
round(lm.beta(northamerica_all_any40), digits = 3)
rstatix::partial_eta_squared(northamerica_all_any40)

northamerica_data_stud <- data[complete.cases(data$age, data$women), ]
northamerica_data_stud<- northamerica_data_stud %>% filter (northamerica_data_stud$continent == "North America" & northamerica_data_stud$sample == 0)
northamerica_all_stud <- lm(adjusted.mean ~ age + women, data=northamerica_data_stud, weights = N)
summary(northamerica_all_stud)
northamerica_all_stud <- lm(northamerica_all_stud$residuals ~ data.year, data= northamerica_data_stud, weights = N)
summary(northamerica_all_stud)
round(lm.beta(northamerica_all_stud), digits = 3)
rstatix::partial_eta_squared(northamerica_all_stud)

northamerica_data_stud40 <- data[complete.cases(data$age, data$women), ]
northamerica_data_stud40 <- northamerica_data_stud40 %>% filter (northamerica_data_stud40$continent == "North America" & northamerica_data_stud40$sample == 0 & northamerica_data_stud40$items == 40 & northamerica_data_stud40$scale == 2)
northamerica_all_stud40 <- lm(adjusted.mean ~ age + women, data=northamerica_data_stud40, weights = N)
summary(northamerica_all_stud40)
northamerica_all_stud40 <- lm(northamerica_all_stud40$residuals ~ data.year, data= northamerica_data_stud40, weights = N)
summary(northamerica_all_stud40)
round(lm.beta(northamerica_all_stud40), digits = 3)
rstatix::partial_eta_squared(northamerica_all_stud40)

### OCEANIA
oceania_data_all <- data[complete.cases(data$age, data$women), ]
oceania_data_all <- oceania_data_all %>% filter (oceania_data_all$continent == "Oceania")
oceania_all_any <- lm(adjusted.mean ~ age + women, data=oceania_data_all, weights = N)
summary(oceania_all_any)
oceania_all_any <- lm(oceania_all_any$residuals ~ data.year, data= oceania_data_all, weights = N)
summary(oceania_all_any)
round(lm.beta(oceania_all_any), digits = 3)
rstatix::partial_eta_squared(oceania_all_any)

oceania_data_all40 <- data[complete.cases(data$age, data$women), ]
oceania_data_all40 <- oceania_data_all40 %>% filter (oceania_data_all40$continent == "Oceania" & oceania_data_all40$items == 40 & oceania_data_all40$scale == 2)
oceania_all_any40 <- lm(adjusted.mean ~ age + women, data=oceania_data_all40, weights = N)
summary(oceania_all_any40)
oceania_all_any40 <- lm(oceania_all_any40$residuals ~ data.year, data= oceania_data_all40, weights = N)
summary(oceania_all_any40)
round(lm.beta(oceania_all_any40), digits = 3)
rstatix::partial_eta_squared(oceania_all_any40)


##### FIGURE 4 ####

#single regression
data_focal <- data %>% filter (data$sample == 0 & data$items == 40 & data$scale == 2 & data$country == "USA")
focal <- lm(adjusted.mean ~ data.year, data=data_focal, weights = N)
summary(focal)

#residualized regression
data_focal_RES <- data_focal[complete.cases(data_focal$age, data_focal$women), ]
focalRES <- lm(adjusted.mean ~ age + women, data=data_focal_RES, weights = N)
summary(focal)
focalRES_step3 <- lm(focalRES$residuals ~ data.year, data=data_focal_RES, weights = N)
summary(focalRES_step3)
round(lm.beta(focalRES_step3), digits = 3)
rstatix::partial_eta_squared(focalRES_step3)


#create a plot for single regression
plot_model1 <- ggplot(data_focal, aes(data.year, adjusted.mean, size = N)) +
  geom_point(position = "jitter", color = "#56B4E9") +
  geom_smooth(method = "lm", formula = y ~ x, se = TRUE, size = 0.75, color = "#0063A6", weight = "N") +
  labs(title = "A", x = "Data collection year", y = "Mean student's forced-choice-based NPI-40 scores") +
  scale_size_continuous(name = expression(italic("N")), breaks = c(1000, 5000, 10000, 15000)) +
  scale_y_continuous(limits = c(10, 20))+
  scale_x_continuous(breaks = c(1982, 1992, 2002, 2012, 2022)) +
  theme_apa(legend.use.title = TRUE) +
  theme(axis.text.x = element_text(angle = 90), legend.key.size = unit(0.5, units = "cm")) +
  theme_minimal() +
  theme(text = element_text(size = 12, family = "serif"),
        axis.title.x = element_text(size = 18, margin = margin(t = 20)),
        axis.title.y = element_text(size = 18, margin = margin(r = 20)),
        axis.text.x = element_text(size = 14),
        axis.text.y = element_text(size = 14),
        legend.text = element_text(size = 14),
        legend.title = element_text(size = 14),
        axis.ticks = element_line(size = 1),
        panel.border = element_rect(color = "black", fill = NA, size = 1),
        panel.grid.major = element_line(size = 1),
        legend.spacing.x = unit(0.2, "cm"),
        plot.title = element_text(size = 18, face = "bold", hjust = 0, margin = margin(b = 20)))

#create plot for residualized regression
plot_model2 <- ggplot(data_focal_RES, aes(data.year, focalRES$residuals, size = N)) +
  geom_point(position = "jitter", shape = 17, color = "#94C154") +
  geom_smooth(method = "lm", formula = y ~ x, se = TRUE, size = 0.75, color = "#11897A", weight = "N") +
  scale_size_continuous(name = expression(italic("N")), breaks = c(500, 1000, 3000, 5000)) +
  labs(title = "B", x = "Data collection year", y = "Residuals") +
  theme_apa(legend.use.title = TRUE) +
  theme(axis.text.x = element_text(angle = 90), legend.key.size = unit(0.5, units = "cm")) +
  scale_y_continuous(limits = c(-7, 7), breaks = c(-7, -5, -3, 0, 3, 5, 7))+
  scale_x_continuous(breaks = c(1982, 1992, 2002, 2012, 2022)) +
  theme_minimal() +
  theme(text = element_text(size = 12, family = "serif"),
        axis.title.x = element_text(size = 18, margin = margin(t = 20)),
        axis.title.y = element_text(size = 18, margin = margin(r = 20)),
        axis.text.x = element_text(size = 14),
        axis.text.y = element_text(size = 14),
        legend.text = element_text(size = 14),
        legend.title = element_text(size = 14),
        axis.ticks = element_line(size = 1),
        panel.border = element_rect(color = "black", fill = NA, size = 1),
        panel.grid.major = element_line(size = 1),
        legend.spacing.x = unit(0.2, "cm"),
        plot.title = element_text(size = 18, face = "bold", hjust = 0, margin = margin(b = 20)))

#combine the plots
fig_4 <- plot_model1 + plot_model2

#save
ggsave(
  filename="Figure4.png", 
  plot=fig_4, 
  device="png",
  dpi = 1000, 
  width = 15,
  height = 7)


##### PRE CFA ####

### single regressions

###FOCAL
data_focal <- data %>% filter (data$data.year <= 2008 & data$sample == 0 & data$items == 40 & data$scale == 2 & data$country == "USA")
focal <- lm(adjusted.mean ~ data.year, data=data_focal, weights = N)
summary(focal)
round(lm.beta(focal), digits = 3)
rstatix::partial_eta_squared(focal)

data_focalallany <- data %>% filter (data$country == "USA" & data$data.year <= 2008)
focalallany <- lm(adjusted.mean ~ data.year, data=data_focalallany, weights = N)
summary(focalallany)
round(lm.beta(focalallany), digits = 3)
rstatix::partial_eta_squared(focalallany)

data_focalall40 <- data %>% filter (data$country == "USA" & data$items == 40 & data$scale == 2 & data$data.year <= 2008)
focalall40 <- lm(adjusted.mean ~ data.year, data=data_focalall40, weights = N)
summary(focalall40)
round(lm.beta(focalall40), digits = 3)
rstatix::partial_eta_squared(focalall40)

data_focalstudany <- data %>% filter (data$country == "USA" & data$sample == 0 & data$data.year <= 2008)
focalstudany <- lm(adjusted.mean ~ data.year, data=data_focalstudany, weights = N)
summary(focalstudany)
round(lm.beta(focalstudany), digits = 3)
rstatix::partial_eta_squared(focalstudany)

###GLOBAL 
global_pre <- data %>% filter (data$data.year <= 2008)
global <- lm(adjusted.mean ~ data.year, data=global_pre, weights = N)
summary(global)
round(lm.beta(global), digits = 3)
rstatix::partial_eta_squared(global)

global_npi40 <- data %>% filter (data$items == 40 & data$scale == 2 & data$data.year <= 2008)
global40 <- lm(adjusted.mean ~ data.year, data=global_npi40, weights = N)
summary(global40)
round(lm.beta(global40), digits = 3)
rstatix::partial_eta_squared(global40)

global_studentsdat <- data %>% filter (data$sample == 0 & data$data.year <= 2008)
global_students <- lm(adjusted.mean ~ data.year, data=global_studentsdat, weights = N)
summary(global_students)
round(lm.beta(global_students), digits = 3)
rstatix::partial_eta_squared(global_students)

global_studentsdat40 <- data %>% filter (data$sample == 0 & data$items == 40 & data$scale == 2 & data$data.year <= 2008)
global_students40 <- lm(adjusted.mean ~ data.year, data=global_studentsdat40, weights = N)
summary(global_students40)
round(lm.beta(global_students40), digits = 3)
rstatix::partial_eta_squared(global_students40)

### multiple regressions

###FOCAL

data_focal <- data %>% filter (data$sample == 0 & data$items == 40 & data$scale == 2 & data$country == "USA" & data$data.year <= 2008)
focalM <- lm(adjusted.mean ~ data.year + age + women, data=data_focal, weights = N)
summary(focalM)
round(lm.beta(focalM), digits = 3)
rstatix::partial_eta_squared(focalM)

data_focalallany <- data %>% filter (data$country == "USA" & data$data.year <= 2008)
focalallany <- lm(adjusted.mean ~ data.year + age + women, data=data_focalallany, weights = N)
summary(focalallany)
round(lm.beta(focalallany), digits = 3)
rstatix::partial_eta_squared(focalallany)

data_focalall40 <- data %>% filter (data$country == "USA" & data$items == 40 & data$scale == 2 & data$data.year <= 2008)
focalall40 <- lm(adjusted.mean ~ data.year + age + women, data=data_focalall40, weights = N)
summary(focalall40)
round(lm.beta(focalall40), digits = 3)
rstatix::partial_eta_squared(focalall40)

data_focalstudany <- data %>% filter (data$country == "USA" & data$sample == 0 & data$data.year <= 2008)
focalstudany <- lm(adjusted.mean ~ data.year + age + women, data=data_focalstudany, weights = N)
summary(focalstudany)
round(lm.beta(focalstudany), digits = 3)
rstatix::partial_eta_squared(focalstudany)

###GLOBAL 
global_pre <- data %>% filter (data$data.year <= 2008)
global <- lm(adjusted.mean ~ data.year + age + women , data=global_pre, weights = N)
summary(global)
round(lm.beta(global), digits = 3)
rstatix::partial_eta_squared(global)

global_npi40 <- data %>% filter (data$items == 40 & data$scale == 2 & data$data.year <= 2008)
global40 <- lm(adjusted.mean ~ data.year + age + women, data=global_npi40, weights = N)
summary(global40)
round(lm.beta(global40), digits = 3)
rstatix::partial_eta_squared(global40)

global_studentsdat <- data %>% filter (data$sample == 0 & data$data.year <= 2008)
global_students <- lm(adjusted.mean ~ data.year + age + women, data=global_studentsdat, weights = N)
summary(global_students)
round(lm.beta(global_students), digits = 3)
rstatix::partial_eta_squared(global_students)

global_studentsdat40 <- data %>% filter (data$sample == 0 & data$items == 40 & data$scale == 2 & data$data.year <= 2008)
global_students40 <- lm(adjusted.mean ~ data.year + age + women, data=global_studentsdat40, weights = N)
summary(global_students40)
round(lm.beta(global_students40), digits = 3)
rstatix::partial_eta_squared(global_students40)

### residualized regressions

data_focal <- data %>% filter (data$sample == 0 & data$items == 40 & data$scale == 2 & data$country == "USA" & data$data.year <= 2008)
data_focal <- data_focal[complete.cases(data_focal$age, data_focal$women), ]
focal <- lm(adjusted.mean ~ age + women, data=data_focal, weights = N)
summary(focal)
focal <- lm(focal$residuals ~ data.year, data=data_focal, weights = N)
summary(focal)
round(lm.beta(focal), digits = 3)
rstatix::partial_eta_squared(focal)

data_focal <- data %>% filter (data$country == "USA" & data$data.year <= 2008)
data_focal <- data_focal[complete.cases(data_focal$age, data_focal$women), ]
focal <- lm(adjusted.mean ~ age + women, data=data_focal, weights = N)
summary(focal)
focal <- lm(focal$residuals ~ data.year, data=data_focal, weights = N)
summary(focal)
round(lm.beta(focal), digits = 3)
rstatix::partial_eta_squared(focal)

data_focal <- data %>% filter (data$items == 40 & data$scale == 2 & data$country == "USA" & data$data.year <= 2008)
data_focal <- data_focal[complete.cases(data_focal$age, data_focal$women), ]
focal <- lm(adjusted.mean ~ age + women, data=data_focal, weights = N)
summary(focal)
focal <- lm(focal$residuals ~ data.year, data=data_focal, weights = N)
summary(focal)
round(lm.beta(focal), digits = 3)
rstatix::partial_eta_squared(focal)

data_focal <- data %>% filter (data$sample == 0 & data$country == "USA" & data$data.year <= 2008)
data_focal <- data_focal[complete.cases(data_focal$age, data_focal$women), ]
focal <- lm(adjusted.mean ~ age + women, data=data_focal, weights = N)
summary(focal)
focal <- lm(focal$residuals ~ data.year, data=data_focal, weights = N)
summary(focal)
round(lm.beta(focal), digits = 3)
rstatix::partial_eta_squared(focal)

###GLOBAL 
global_pre <- data %>% filter (data$data.year <= 2008)
data_global_pre <- global_pre[complete.cases(global_pre$age, global_pre$women), ]
global <- lm(adjusted.mean ~ age + women, data=data_global_pre, weights = N)
summary(global)
global <- lm(global$residuals ~ data.year, data=data_global_pre, weights = N)
summary(global)
round(lm.beta(global), digits = 3)
rstatix::partial_eta_squared(global)

data_global40 <- data %>% filter (data$items == 40 & data$scale == 2 & data$data.year <= 2008)
data_global40 <- data_global40[complete.cases(data_global40$age, data_global40$women), ]
global40 <- lm(adjusted.mean ~ age + women, data=data_global40, weights = N)
summary(global40)
global40 <- lm(global40$residuals ~ data.year, data=data_global40, weights = N)
summary(global40)
round(lm.beta(global40), digits = 3)
rstatix::partial_eta_squared(global40)

data_globalstud <- data %>% filter (data$sample == 0 & data$data.year <= 2008)
data_globalstud <- data_globalstud[complete.cases(data_globalstud$age, data_globalstud$women), ]
globalstud <- lm(adjusted.mean ~ age + women, data=data_globalstud, weights = N)
summary(globalstud)
globalstud <- lm(globalstud$residuals ~ data.year, data=data_globalstud, weights = N)
summary(globalstud)
round(lm.beta(globalstud), digits = 3)
rstatix::partial_eta_squared(globalstud)

data_globalstud40 <- data %>% filter (data$sample == 0 & data$items == 40 & data$scale == 2 & data$data.year <= 2008)
data_globalstud40 <- data_globalstud40[complete.cases(data_globalstud40$age, data_globalstud40$women), ]
globalstud40 <- lm(adjusted.mean ~ age + women, data=data_globalstud40, weights = N)
summary(globalstud40)
globalstud40 <- lm(globalstud40$residuals ~ data.year, data=data_globalstud40, weights = N)
summary(globalstud40)
round(lm.beta(globalstud40), digits = 3)
rstatix::partial_eta_squared(globalstud40)

##### AFTER CFA ####

### single regressions

###FOCAL
data_focal <- data %>% filter (data$data.year > 2008 & data$sample == 0 & data$items == 40 & data$scale == 2 & data$country == "USA")
focal <- lm(adjusted.mean ~ data.year, data=data_focal, weights = N)
summary(focal)
round(lm.beta(focal), digits = 3)
rstatix::partial_eta_squared(focal)

data_focalallany <- data %>% filter (data$country == "USA" & data$data.year > 2008)
focalallany <- lm(adjusted.mean ~ data.year, data=data_focalallany, weights = N)
summary(focalallany)
round(lm.beta(focalallany), digits = 3)
rstatix::partial_eta_squared(focalallany)

data_focalall40 <- data %>% filter (data$country == "USA" & data$items == 40 & data$scale == 2 & data$data.year > 2008)
focalall40 <- lm(adjusted.mean ~ data.year, data=data_focalall40, weights = N)
summary(focalall40)
round(lm.beta(focalall40), digits = 3)
rstatix::partial_eta_squared(focalall40)

data_focalstudany <- data %>% filter (data$country == "USA" & data$sample == 0 & data$data.year > 2008)
focalstudany <- lm(adjusted.mean ~ data.year, data=data_focalstudany, weights = N)
summary(focalstudany)
round(lm.beta(focalstudany), digits = 3)
rstatix::partial_eta_squared(focalstudany)

###GLOBAL 
global_pre <- data %>% filter (data$data.year > 2008)
global <- lm(adjusted.mean ~ data.year, data=global_pre, weights = N)
summary(global)
round(lm.beta(global), digits = 3)
rstatix::partial_eta_squared(global)

global_npi40 <- data %>% filter (data$items == 40 & data$scale == 2 & data$data.year > 2008)
global40 <- lm(adjusted.mean ~ data.year, data=global_npi40, weights = N)
summary(global40)
round(lm.beta(global40), digits = 3)
rstatix::partial_eta_squared(global40)

global_studentsdat <- data %>% filter (data$sample == 0 & data$data.year > 2008)
global_students <- lm(adjusted.mean ~ data.year, data=global_studentsdat, weights = N)
summary(global_students)
round(lm.beta(global_students), digits = 3)
rstatix::partial_eta_squared(global_students)

global_studentsdat40 <- data %>% filter (data$sample == 0 & data$items == 40 & data$scale == 2 & data$data.year > 2008)
global_students40 <- lm(adjusted.mean ~ data.year, data=global_studentsdat40, weights = N)
summary(global_students40)
round(lm.beta(global_students40), digits = 3)
rstatix::partial_eta_squared(global_students40)

### multiple regressions

###FOCAL

data_focal <- data %>% filter (data$sample == 0 & data$items == 40 & data$scale == 2 & data$country == "USA" & data$data.year > 2008)
focalM <- lm(adjusted.mean ~ data.year + age + women, data=data_focal, weights = N)
summary(focalM)
round(lm.beta(focalM), digits = 3)
rstatix::partial_eta_squared(focalM)

data_focalallany <- data %>% filter (data$country == "USA" & data$data.year > 2008)
focalallany <- lm(adjusted.mean ~ data.year + age + women, data=data_focalallany, weights = N)
summary(focalallany)
round(lm.beta(focalallany), digits = 3)
rstatix::partial_eta_squared(focalallany)

data_focalall40 <- data %>% filter (data$country == "USA" & data$items == 40 & data$scale == 2 & data$data.year > 2008)
focalall40 <- lm(adjusted.mean ~ data.year + age + women, data=data_focalall40, weights = N)
summary(focalall40)
round(lm.beta(focalall40), digits = 3)
rstatix::partial_eta_squared(focalall40)

data_focalstudany <- data %>% filter (data$country == "USA" & data$sample == 0 & data$data.year > 2008)
focalstudany <- lm(adjusted.mean ~ data.year + age + women, data=data_focalstudany, weights = N)
summary(focalstudany)
round(lm.beta(focalstudany), digits = 3)
rstatix::partial_eta_squared(focalstudany)

###GLOBAL 
global_pre <- data %>% filter (data$data.year > 2008)
global <- lm(adjusted.mean ~ data.year + age + women , data=global_pre, weights = N)
summary(global)
round(lm.beta(global), digits = 3)
rstatix::partial_eta_squared(global)

global_npi40 <- data %>% filter (data$items == 40 & data$scale == 2 & data$data.year > 2008)
global40 <- lm(adjusted.mean ~ data.year + age + women, data=global_npi40, weights = N)
summary(global40)
round(lm.beta(global40), digits = 3)
rstatix::partial_eta_squared(global40)

global_studentsdat <- data %>% filter (data$sample == 0 & data$data.year > 2008)
global_students <- lm(adjusted.mean ~ data.year + age + women, data=global_studentsdat, weights = N)
summary(global_students)
round(lm.beta(global_students), digits = 3)
rstatix::partial_eta_squared(global_students)

global_studentsdat40 <- data %>% filter (data$sample == 0 & data$items == 40 & data$scale == 2 & data$data.year > 2008)
global_students40 <- lm(adjusted.mean ~ data.year + age + women, data=global_studentsdat40, weights = N)
summary(global_students40)
round(lm.beta(global_students40), digits = 3)
rstatix::partial_eta_squared(global_students40)

### residualized regressions

data_focal <- data %>% filter (data$sample == 0 & data$items == 40 & data$scale == 2 & data$country == "USA" & data$data.year > 2008)
data_focal <- data_focal[complete.cases(data_focal$age, data_focal$women), ]
focal <- lm(adjusted.mean ~ age + women, data=data_focal, weights = N)
summary(focal)
focal <- lm(focal$residuals ~ data.year, data=data_focal, weights = N)
summary(focal)
round(lm.beta(focal), digits = 3)
rstatix::partial_eta_squared(focal)

data_focal <- data %>% filter (data$country == "USA" & data$data.year > 2008)
data_focal <- data_focal[complete.cases(data_focal$age, data_focal$women), ]
focal <- lm(adjusted.mean ~ age + women, data=data_focal, weights = N)
summary(focal)
focal <- lm(focal$residuals ~ data.year, data=data_focal, weights = N)
summary(focal)
round(lm.beta(focal), digits = 3)
rstatix::partial_eta_squared(focal)

data_focal <- data %>% filter (data$items == 40 & data$scale == 2 & data$country == "USA" & data$data.year > 2008)
data_focal <- data_focal[complete.cases(data_focal$age, data_focal$women), ]
focal <- lm(adjusted.mean ~ age + women, data=data_focal, weights = N)
summary(focal)
focal <- lm(focal$residuals ~ data.year, data=data_focal, weights = N)
summary(focal)
round(lm.beta(focal), digits = 3)
rstatix::partial_eta_squared(focal)

data_focal <- data %>% filter (data$sample == 0 & data$country == "USA" & data$data.year > 2008)
data_focal <- data_focal[complete.cases(data_focal$age, data_focal$women), ]
focal <- lm(adjusted.mean ~ age + women, data=data_focal, weights = N)
summary(focal)
focal <- lm(focal$residuals ~ data.year, data=data_focal, weights = N)
summary(focal)
round(lm.beta(focal), digits = 3)
rstatix::partial_eta_squared(focal)

###GLOBAL 
global_pre <- data %>% filter (data$data.year > 2008)
data_global_pre <- global_pre[complete.cases(global_pre$age, global_pre$women), ]
global <- lm(adjusted.mean ~ age + women, data=data_global_pre, weights = N)
summary(global)
global <- lm(global$residuals ~ data.year, data=data_global_pre, weights = N)
summary(global)
round(lm.beta(global), digits = 3)
rstatix::partial_eta_squared(global)

data_global40 <- data %>% filter (data$items == 40 & data$scale == 2 & data$data.year > 2008)
data_global40 <- data_global40[complete.cases(data_global40$age, data_global40$women), ]
global40 <- lm(adjusted.mean ~ age + women, data=data_global40, weights = N)
summary(global40)
global40 <- lm(global40$residuals ~ data.year, data=data_global40, weights = N)
summary(global40)
round(lm.beta(global40), digits = 3)
rstatix::partial_eta_squared(global40)

data_globalstud <- data %>% filter (data$sample == 0 & data$data.year > 2008)
data_globalstud <- data_globalstud[complete.cases(data_globalstud$age, data_globalstud$women), ]
globalstud <- lm(adjusted.mean ~ age + women, data=data_globalstud, weights = N)
summary(globalstud)
globalstud <- lm(globalstud$residuals ~ data.year, data=data_globalstud, weights = N)
summary(globalstud)
round(lm.beta(globalstud), digits = 3)
rstatix::partial_eta_squared(globalstud)

data_globalstud40 <- data %>% filter (data$sample == 0 & data$items == 40 & data$scale == 2 & data$data.year > 2008)
data_globalstud40 <- data_globalstud40[complete.cases(data_globalstud40$age, data_globalstud40$women), ]
globalstud40 <- lm(adjusted.mean ~ age + women, data=data_globalstud40, weights = N)
summary(globalstud40)
globalstud40 <- lm(globalstud40$residuals ~ data.year, data=data_globalstud40, weights = N)
summary(globalstud40)
round(lm.beta(globalstud40), digits = 3)
rstatix::partial_eta_squared(globalstud40)

##### FIGURE 5: CHANGES PRE AND POST CFA; USA VS. OTHER (STUDENTS NPI-40####

## MODELS
data_focal_pre <- data %>% filter (data$data.year <= 2008 & data$sample == 0 & data$items == 40 & data$scale == 2 & data$country == "USA")
focal_pre <- lm(adjusted.mean ~ data.year, data=data_focal_pre, weights = N)
summary(focal_pre)

global_studentsdat40_pre <- data %>% filter (data$sample == 0 & data$items == 40 & data$scale == 2 & data$data.year <= 2008 & data$country != "USA")
global_students40_pre <- lm(adjusted.mean ~ data.year + age + women, data=global_studentsdat40_pre, weights = N)
summary(global_students40_pre)

data_focal_post <- data %>% filter (data$data.year >= 2008 & data$sample == 0 & data$items == 40 & data$scale == 2 & data$country == "USA")
focal_post <- lm(adjusted.mean ~ data.year, data=data_focal_post, weights = N)
summary(focal_post)


global_studentsdat40_post <- data %>% filter (data$sample == 0 & data$items == 40 & data$scale == 2 & data$data.year >= 2008 & data$country != "USA")
global_students40_post <- lm(adjusted.mean ~ data.year, data=global_studentsdat40_post, weights = N)
summary(global_students40_post)

# combine the datasets for plotting
combined_data <- rbind(
  transform(data_focal_pre, group = "USA Pre GFC"),
  transform(global_studentsdat40_pre, group = "Rest of World Pre GFC"),
  transform(data_focal_post, group = "USA Post GFC"),
  transform(global_studentsdat40_post, group = "Rest of World Post GFC")
)

fig_5 <- ggplot(combined_data, aes(x = data.year, y = adjusted.mean, color = group, size = N)) +
  
  geom_point(data = combined_data[combined_data$group %in% c("USA Pre GFC", "USA Post GFC"), ],
             shape = 16, alpha = 0.7, color = "#56B4E9") +
  geom_point(data = combined_data[combined_data$group %in% c("Rest of World Pre GFC", "Rest of World Post GFC"), ],
             shape = 3, alpha = 0.7) +
  geom_smooth(method = "lm", se = TRUE, size = 1.5) +
  geom_vline(xintercept = 2008, linetype = "dashed", color = "black", size = 1) +
  scale_color_manual(name = "Group", guide = "none", values = c("USA Pre GFC" = "#0063A6", "USA Post GFC" = "#0063A6", "Rest of World Pre GFC" = "#009E73","Rest of World Post GFC"= "#009E73")) +
  scale_x_continuous(breaks = seq(1983, 2023, 5)) +
  scale_y_continuous(limits = c(5, 20)) +
  theme_minimal() +
  theme(legend.position = "right",
        text = element_text(size = 12, family = "serif"),
        panel.border = element_rect(color = "black", fill = NA, size = 1),
        panel.grid.major = element_line(size = 1),
        axis.title.x = element_text(size = 18, margin = margin(t = 20)),
        axis.title.y = element_text(size = 18, margin = margin(r = 20)),
        axis.text.x = element_text(size = 14),
        axis.text.y = element_text(size = 14),
        legend.text = element_text(size = 14),
        legend.title = element_text(size = 14),
        axis.ticks = element_line(size = 1),
        legend.spacing.x = unit(0.2, "cm")) + 
  scale_size_continuous(name = expression(italic("N")), breaks = c(1000, 5000, 10000, 15000)) +
  labs(x = "Data collection year", y = "Mean student's forced-choice-based NPI-40 scores")

ggsave(
  filename="Figure5.png", 
  plot=fig_5, 
  device="png",
  dpi = 1000, 
  width = 10,
  height = 7)

##### INTERACTION SEX AND YEAR ####
### USA STUDENTS NPI 40
data_focal <- data %>% filter (data$sample == 0 & data$items == 40 & data$scale == 2 & data$country == "USA")
focalM <- lm(adjusted.mean ~ data.year*women, data=data_focal, weights = N)
summary(focalM)
round(lm.beta(focalM), digits = 3)
rstatix::partial_eta_squared(focalM)

### USA ALL SAMPLES, ANY NPI
data_focalallany <- data %>% filter (data$country == "USA")
focalallany <- lm(adjusted.mean ~ data.year*women, data=data_focalallany, weights = N)
summary(focalallany)
round(lm.beta(focalallany), digits = 3)
rstatix::partial_eta_squared(focalallany)

### GLOBAL STUDENTS 40
global_studentsdat40 <- data %>% filter (data$sample == 0 & data$items == 40 & data$scale == 2)
global_students40 <- lm(adjusted.mean ~ data.year*women, data=global_studentsdat40, weights = N)
summary(global_students40)
round(lm.beta(global_students40), digits = 3)
rstatix::partial_eta_squared(global_students40)

### GLOBAL ALL SAMPLES, ANY NPI
global <- lm(adjusted.mean ~ data.year*women, data=data, weights = N)
summary(global)
round(lm.beta(global), digits = 3)
rstatix::partial_eta_squared(global)

data$country <- as.factor(data$country)

##### INFLUENCES OF REGION ####

###All samples any NPI; North American as reference group
data_region_NA <- data
data_region_NA$continent <- relevel(data_region_NA$continent, ref = 4)
na_any_all <- summary(lm(adjusted.mean~ data.year + continent , data=data_region_NA, weights = N))

###All samples NPI-40; North American as reference group
all_NPI40 <- data_region_NA %>% filter (data$items == 40 & data$scale == 2)
all_NPI40$continent <- relevel(all_NPI40$continent, ref = 1)
na_any_40 <- summary(lm(adjusted.mean~ data.year + continent , data=all_NPI40, weights = N))

###Students any NPI; North American as reference group
stud_any <- data_region_NA %>% filter (data$sample == 0)
stud_any$continent <-  relevel(stud_any$continent, ref = 1)
na_any <- summary(lm(adjusted.mean~ data.year + continent , data=stud_any, weights = N))

###Student samples NPI-40; orth American as reference group
stud_NPI40 <- data_region_NA %>% filter (data$sample == 0 & data$items == 40 & data$scale == 2)
stud_NPI40$continent <-  relevel(stud_NPI40 $continent, ref = 1)
na_stud_40 <- summary(lm(adjusted.mean~ data.year + continent , data=stud_NPI40, weights = N))


### USA AS REFERENCE 
data_region_USA <- data
data_region_USA$region <- data_region_USA$continent
str(data_region_USA)

levels(data_region_USA$continent)

# create a new column 'new_region' with the updated values
data_region_USA <- data_region_USA %>%
  mutate(new_region = ifelse(region == "North America" & country == "USA", "USA",
                             ifelse(region == "North America" & country == "Canada", "Canada", region)))

# if you want to overwrite the original 'region' column with the updated values
data_region_USA$region <- data_region_USA$new_region
data_region_USA <- select(data_region_USA , -new_region)  # Remove the temporary column if needed

data_region_USA$region <- as.factor(data_region_USA$region)
levels(data_region_USA$region)

# replace numbers
data_region_USA <- 
  data_region_USA %>%
  mutate(new_region = case_when(
    region == 1 ~ "Africa",
    region == 2 ~ "Asia",
    region == 3 ~ "Europe",
    region == 4 & country == "USA" ~ "USA",
    region == 4 & country == "Canada" ~ "Canada",
    region == 5 ~ "Oceania",
    region == 6 ~ "South America",
    region == 7 ~ "Not Assignable",
    TRUE ~ as.character(region)  # Keep the original value if none of the conditions match
  ))

data_region_USA$region <- data_region_USA$new_region
data_region_USA <- select(data_region_USA , -new_region)  # Remove the temporary column if needed

# View the updated dataset
head(data_region_USA)

###All samples any NPI; USA as reference group

levels(data_region_USA$region)

data_region_USA$region <- as.factor(data_region_USA$region)
levels(data_region_USA$region)

data_region_USA$region <- relevel(data_region_USA$region, ref = 9)
usa_any_all <- summary(lm(adjusted.mean~ data.year + region , data=data_region_USA, weights = N))

### All samples NPI-40; USA as reference group
data_region_USA_all40 <- data_region_USA %>% filter (data$items == 40 & data$scale == 2)
data_region_USA_all40$region <- relevel(data_region_USA_all40$region, ref = 2)
usa_40_all <- summary(lm(adjusted.mean~ data.year + region , data=data_region_USA_all40, weights = N))

### Student samples all NPI; USA as reference group
data_region_USA_stud_any <- data_region_USA %>% filter (data$sample == 0)
data_region_USA_stud_any$region <- relevel(data_region_USA_stud_any$region, ref = 1)
usa_any_stud <- summary(lm(adjusted.mean~ data.year + region , data=data_region_USA_stud_any, weights = N))

### Student samples NPI-40; USA as reference group
data_region_USA_stud_40 <- data_region_USA %>% filter (data$sample == 0 & data$items == 40 & data$scale == 2)
data_region_USA_stud_40$region <- relevel(data_region_USA_stud_40$region, ref = 1)
usa_40_stud <- summary(lm(adjusted.mean~ data.year + region , data=data_region_USA_stud_40, weights = N))


##### PREPARE DATA SETS FOR JOINT POINT REGRESSION ####

global_all_any <- data
global_all_any <- data %>%
  group_by(data.year) %>%
  summarize(mean_adjusted_mean = mean(adjusted.mean, na.rm = TRUE))
write.table(global_all_any, "global_all_any.txt", sep = "\t", quote = FALSE, row.names = FALSE)

global_all_40 <- data %>% filter (data$items == 40 & data$scale == 2)
global_all_40 <- global_all_40 %>%
  group_by(data.year) %>%
  summarize(mean_adjusted_mean = mean(adjusted.mean, na.rm = TRUE))
write.table(global_all_40, "global_all_40.txt", sep = "\t", quote = FALSE, row.names = FALSE)

global_students_any <- data %>% filter (data$sample == 0)
global_students_any <- global_students_any %>%
  group_by(data.year) %>%
  summarize(mean_adjusted_mean = mean(adjusted.mean, na.rm = TRUE))
write.table(global_students_any, "global_students_any.txt", sep = "\t", quote = FALSE, row.names = FALSE)

global_students40 <- data %>% filter (data$sample == 0 & data$items == 40 & data$scale == 2)
global_students_40 <- data %>% filter (data$sample == 0)
global_students_40 <- global_students_40 %>%
  group_by(data.year) %>%
  summarize(mean_adjusted_mean = mean(adjusted.mean, na.rm = TRUE))
write.table(global_students_40, "global_students_40.txt", sep = "\t", quote = FALSE, row.names = FALSE)

usa_all_any <- data %>% filter (data$country == "USA")
usa_all_any <- usa_all_any %>%
  group_by(data.year) %>%
  summarize(mean_adjusted_mean = mean(adjusted.mean, na.rm = TRUE))
write.table(usa_all_any, "usa_all_any.txt", sep = "\t", quote = FALSE, row.names = FALSE)

usa_all_40 <- data %>% filter (data$country == "USA" & data$items == 40 & data$scale == 2)
usa_all_40 <- usa_all_40 %>%
  group_by(data.year) %>%
  summarize(mean_adjusted_mean = mean(adjusted.mean, na.rm = TRUE))
write.table(usa_all_40, "usa_all_40.txt", sep = "\t", quote = FALSE, row.names = FALSE)

usa_students_any <- data %>% filter (data$country == "USA" & data$sample == 0)
usa_students_any <- usa_students_any %>%
  group_by(data.year) %>%
  summarize(mean_adjusted_mean = mean(adjusted.mean, na.rm = TRUE))
write.table(usa_students_any, "usa_students_any.txt", sep = "\t", quote = FALSE, row.names = FALSE)

usa_students_40 <- data %>% filter (data$country == "USA" & data$sample == 0 & data$items == 40 & data$scale == 2)
usa_students_40 <- usa_students_40 %>%
  group_by(data.year) %>%
  summarize(mean_adjusted_mean = mean(adjusted.mean, na.rm = TRUE))
write.table(usa_students_40, "usa_students_40.txt", sep = "\t", quote = FALSE, row.names = FALSE)


#####INTERACTIONS####

#### Included in Twenge et al. (2008)
##scaled
data_focal <- data %>% filter (data$sample == 0 & data$items == 40 & data$scale == 2 & data$country == "USA")
focalM <- lm(scale(adjusted.mean) ~ (scale(data.year))*Inc_Twenge, data=data_focal, weights = N)
summary(focalM)
round(lm.beta(focalM), digits = 3)
rstatix::partial_eta_squared(focalM)

##not scaled for b
data_focal <- data %>% filter (data$sample == 0 & data$items == 40 & data$scale == 2 & data$country == "USA")
focalM <- lm(adjusted.mean ~ data.year*Inc_Twenge, data=data_focal, weights = N)
summary(focalM)
round(lm.beta(focalM), digits = 3)
rstatix::partial_eta_squared(focalM)

global <- lm(scale(adjusted.mean) ~ (scale(data.year))*Inc_Twenge, data=data, weights = N)
summary(global)
round(lm.beta(global), digits = 3)
rstatix::partial_eta_squared(global)

##not scaled for b
global <- lm(adjusted.mean ~ data.year*Inc_Twenge, data=data, weights = N)
summary(global)
round(lm.beta(global), digits = 3)
rstatix::partial_eta_squared(global)

###age
data_focal <- data %>% filter (data$sample == 0 & data$items == 40 & data$scale == 2 & data$country == "USA")
focalM <- lm(scale(adjusted.mean) ~ (scale(data.year))*(scale(age)), data=data_focal, weights = N)
summary(focalM)
round(lm.beta(focalM), digits = 3)
rstatix::partial_eta_squared(focalM)

##not scaled for b
data_focal <- data %>% filter (data$sample == 0 & data$items == 40 & data$scale == 2 & data$country == "USA")
focalM <- lm(adjusted.mean ~ data.year * age, data=data_focal, weights = N)
summary(focalM)
round(lm.beta(focalM), digits = 3)
rstatix::partial_eta_squared(focalM)

global <- lm(scale(adjusted.mean) ~ (scale(data.year))*(scale(age)), data=data, weights = N)
summary(global)
round(lm.beta(global), digits = 3)
rstatix::partial_eta_squared(global)

##not scaled for b
global <- lm(adjusted.mean ~ data.year * age, data=data, weights = N)
summary(global)
round(lm.beta(global), digits = 3)
rstatix::partial_eta_squared(global)

###NPI-type
###NPI-40 versus everything else
data$type <- ifelse(data$items == 40 & data$scale == 2, 1, 0)

global <- lm(scale(adjusted.mean) ~ (scale(data.year))*type, data=data, weights = N)
summary(global)
round(lm.beta(global), digits = 3)
rstatix::partial_eta_squared(global)

##not scaled for b
global <- lm(adjusted.mean ~ data.year * type, data=data, weights = N)
summary(global)
round(lm.beta(global), digits = 3)
rstatix::partial_eta_squared(global)


###sample-types
### students versus everything else
data$Sampletype <- ifelse(data$sample == 0, 1, 0)

global <- lm(scale(adjusted.mean) ~ (scale(data.year))*Sampletype, data=data, weights = N)
summary(global)
round(lm.beta(global), digits = 3)
rstatix::partial_eta_squared(global)

##not scaled for b
global <- lm(adjusted.mean ~ data.year*Sampletype, data=data, weights = N)
summary(global)
round(lm.beta(global), digits = 3)
rstatix::partial_eta_squared(global)


#####SUBSCALES####
##Terry & Raskin subscale changes

###Use file: data_subscales

##authority
data$authority
data.auth<-subset(data,authority>-4,na.rm=T)

head(data.auth)
auth <- lm(data.auth$authority ~ as.numeric(data.auth$data.year), data=data.auth, weights = as.numeric(data.auth$N))
summary(auth)

sum(data.auth$N)
length(data.auth$N)

##exhibitionism
data$exhibitionism
data.exh<-subset(data,exhibitionism>-4,na.rm=T)

head(data.exh)
exh <- lm(data.exh$exhibitionism ~ as.numeric(data.exh$data.year), data=data.exh, weights = as.numeric(data.exh$N))
summary(exh)

sum(data.exh$N)
length(data.exh$N)

##superiority
data$superiority
data.sup<-subset(data,superiority>-4,na.rm=T)

head(data.sup)
sup <- lm(data.sup$superiority ~ as.numeric(data.sup$data.year), data=data.sup, weights = as.numeric(data.sup$N))
summary(sup)

sum(data.sup$N)
length(data.sup$N)

##superiority
data$superiority
data.sup<-subset(data,superiority>-4,na.rm=T)

head(data.sup)
sup <- lm(data.sup$superiority ~ as.numeric(data.sup$data.year), data=data.sup, weights = as.numeric(data.sup$N))
summary(sup)

sum(data.sup$N)
length(data.sup$N)

##entitlement
data$entitlement
data.ent<-subset(data,entitlement>-4,na.rm=T)

head(data.ent)
ent <- lm(data.ent$entitlement ~ as.numeric(data.ent$data.year), data=data.ent, weights = as.numeric(data.ent$N))
summary(ent)

sum(data.ent$N)
length(data.ent$N)

##exploitativeness
data$exploitativeness
data.exp<-subset(data,exploitativeness>-4,na.rm=T)

head(data.exp)
exp <- lm(data.exp$exploitativeness ~ as.numeric(data.exp$data.year), data=data.exp, weights = as.numeric(data.exp$N))
summary(exp)

sum(data.exp$N)
length(data.exp$N)

##self-sufficiency
data$selfsufficiency
data.self<-subset(data,selfsufficiency>-4,na.rm=T)

head(data.self)
self <- lm(data.self$selfsufficiency ~ as.numeric(data.self$data.year), data=data.self, weights = as.numeric(data.self$N))
summary(self)

sum(data.self$N)
length(data.self$N)

##vanity
data$vanity
data.van<-subset(data,vanity>-4,na.rm=T)

head(data.van)
van <- lm(data.van$vanity ~ as.numeric(data.van$data.year), data=data.van, weights = as.numeric(data.van$N))
summary(van)

sum(data.van$N)
length(data.van$N)
