# Supplementary material for: A Farewell to the Narcissism Epidemic? A Cross‐Temporal Meta‐Analysis of Global NPI Scores (1982–2023)
Source: J Pers. 2024 Oct 14;93(4):884–94. doi: 10.1111/jopy.12982 (PMC12224556; doi:10.1111/jopy.12982)
Supplement: Supplementary file 1 — Data S1. [file JOPY-93-884-s001.zip › data/data_subscales.xlsx]

## Sheet: Tabelle1
ID	publication.year	paper	data.year	country	N	authority	exhibitionism	superiority	entitlement	exploitativeness	selfsufficiency	vanity
12	1988	Raskin & Terry (1988)	1982	USA	1018	4.16	2.21	2.54	1.67	1.47	2.09	1.37
		Smith (1990)	1988	USA	58	4.97	2.62	2.38	2.07	2.12	2.69	1.07
		Smith (1990)	1988	USA	14	3.29	1.57	1.29	2.14	1.5	2.5	0.57
30	1992	Bradlee & Emmons (1992)	1988	USA	147	3.82	2.07	2.27	1.54	1.49	2.37	1.12
31	1992	Gurtman (1992)	1990	USA	279	3.84	2.37	1.94	1.71	1.6	2.2	0.99
32	1992	Jackson et al. (1992) (men)	1990	USA	102		1.9				2.34	1.32
33	1992	Jackson et al. (1992) (women)	1990	USA	199		2.24				2.29	1.32
43	1995	Cramer (1995) (achieved)	1993	USA	12	5.17	2.08	3.33	2.33	2.5	3.08	0.42
44	1995	Cramer (1995) (diffusion)	1993	USA	31	3.42	2.23	1.94	1.58	1.29	2.32	0.58
45	1995	Cramer (1995) (foreclosure)	1993	USA	7	4.43	2.14	2.71	2.86	1.86	1.14	0.71
46	1995	Cramer (1995) (moratorium)	1993	USA	68	3.82	1.5	2.49	1.26	1.22	2.25	0.54
52	1995	Lambourn-Kavcic & Day (1995) (non-incest group)	1993	USA	30	4.5	1.13	1.87	1.17	1.26	1.87	0.5
53	1995	McHoskey (1995) (sample one)	1993	USA	214	3.7	2.1	1.9	1.4	1.5	2.1	1
54	1995	McHoskey (1995) (sample two)	1993	USA	209	4.4	2.5	2.4	1.8	1.7	2.5	1.1
55	1995	Porcerelli & Sandler (1995) (bodybuilder no stereoids)	1993	USA	20	4.6	1.4	2.25	1.25	1.55	2.55	2.1
56	1995	Porcerelli & Sandler (1995) (bodybuilder stereoids)	1993	USA	16	5.5	3	2.5	2.31	2.63	3.31	1.75
63	1996	Fukunishi & Aoki (1996) (healthy controls)	1994	Japan	77	4.5	3	2.4	2.8	1.8	3.3	2.8
68	1996	Labuschagne (1996)	1995	South Africa	85	4.51	1.61	2.05	2.26	1.44	2.46	0.91
77	1997	Leask (1997)	1996	South Africa	211	4.61	1.43	1.91	1.73	1.53	2.67	1.09
84	1998	Garduno & Sotres (1998)	1996	Mexiko	94	4.66	2.21	1.82	1.67	1.64	2.71	0.45
130	2002	Wiehe (2002) (non-abusive parents)	2000	USA	101	2.62	1.4	1.27	1.71	0.92	2.4	0.6
135	2003	Estrin (2003, diss, student sample)	2001	Canada	140	3.98	2.43	2.16	2.06	1.66	2.05	1.11
158	2004	Schütz et al. (2004) (Stichprobe 2)	2002	Germany	178	3.5	2.39	1.91	1.49	2.09	1.58	1.44
160	2004	Schütz et al. (2004) (Stichprobe 4)	2002	Germany	179	3.81	1.69	1.63	1.47	1.68	1.43	1.37
173	2005	del Rosario & White (2005)	2003	USA	175	4.17	1.85	2.04	1.49	1.49	2.45	1.18
218	2006	Young & Pinsky (2006) (celebrities) (men)	2004	USA	144	4.93	2.35	1.67	2.01	1.97	3.33	1.01
219	2006	Young & Pinsky (2006) (celebrities) (women)	2004	USA	56	5.29	3.02	1.93	1.91	2	3.47	1.64
220	2006	Young & Pinsky (2006) (students) (men)	2004	USA	140	4.81	1.69	1.94	2.1	1.64	3.39	1.19
221	2006	Young & Pinsky (2006) (students) (women)	2004	USA	60	4.22	1.82	1.68	1.65	1.55	2.75	1.18
230	2007	Foster & Campbell (2007)	2002	USA	3895	4.12	1.93	2.94	1.77	1.84	1.95	1.07
266	2008	Samuel & Widiger (2008)	2006	USA	150	4.55	2.975	2.6875	3.2375	2.3875	3.325	1.1125
273	2008	Witt & Donnellan (study 2) (2008)	2006	USA	509	4.64	2.66	2.4	2.04	2	2.94	1.38
310	2009	Moeller et al. (2009) (study 1a)	2006	USA	96	4.56	1.47	2.1	1.44	1.35	2.4	1.08
311	2009	Moeller et al. (2009) (study 1b)	2006	USA	86	4.56	1.68	2.3	1.98	1.3	2.4	1.11
312	2009	Moeller et al. (2009) (study 2)	2006	USA	199	4.88	1.82	2.2	1.8	1.7	2.52	1.23
	2010	Roseborough (2010, master thesis)	2008	Canada	63	4.6	2.02	2.3	2.46	1.91	2.81	1.35
	2010	Roseborough (2010, master thesis)	2008	Canada	94	4.04	1.88	1.68	1.67	1.63	2.34	1.25
404	2011	Maxwell et al. (2011)	2009	USA	586	4.48	1.96	2.2	1.86	2	2.76	1.2
431	2012	Davis & Brunell (2012) (study 2) (females)	2010	USA	219	4.25	1.38	2.07	1.52	1.62	2.84	1.09
432	2012	Davis & Brunell (2012) (study 2) (males)	2010	USA	157	4.71	1.39	2.36	1.92	2.13	2.96	1.08
444	2012	Judd (2012)	2012	USA	174	4.57	1.8	2.03	1.21	1.3	2.32	1.25
545	2013	Thomas et al. (2013) (UAE)	2011	United Arab Emirates	129	3.81	2.33	1.89	2.49	1.84	2.49	1.3
546	2013	Thomas et al. (2013) (UK)	2011	UK	103	3.57	1.44	1	1.41	1.75	2.12	0.66
563	2014	Bruno et al. (2014) (gym people)	2012	Italy	120	3.78	2.525	1.8825	2.325	2.7675	2.84	2.2825
582	2014	Hepper et al. (2014) (community)	2012	UK	69	4.08	2.1	2.05	1.86	1.7	2.46	1.14
583	2014	Hepper et al. (2014) (prisoners)	2012	UK	77	4.88	2.1	2.5	2.76	1.8	3.06	1.71
688	2015	Crouch et al. (2015)	2013	USA	178	4.64	1.35	2.44	1.58	1.3	2.66	1.07
796	2016	Hennessy (2016)	2014	USA	205	3.65	2.22	3.36	3		3.74	2.51
888	2017	Abeyta et al. (2017, study 2)	2015	USA	138	4.57	1.3	1.64	1.76	1.81	2.85	0.94
918	2017	Falkenbach et al. (2017, police sample)	2015	USA	1003	5.12	1.26	1.54	2.28	3.09	1.29	2.21
921	2017	Gray et al. (2017, study 1)	2015	USA	472	3.68	1.9	3.05	2.76	2.64	3.52	2.15
	2017	Reid & Chelsea (2017, men)	2015	USA	43	4.86	2.4	2.23	2.26	2.05	3	1.14
1023	2018	Hatemi & Fazekas (2018)	2016	USA	750	3.08	0.83	1.6	1.26	1.24	2.41	0.49
1058	2018	Paulsen (2018, study 1, sample1)	2017	USA	227	4.16	1.82	2	1.62	1.65	2.52	1.29
1059	2018	Paulsen (2018, study 1, sample2)	2017	USA	148	4.16	1.75	1.8	1.62	1.55	2.52	1.11
1090	2019	Anninos et al. (2019, men)	2017	Greece	134	4.66	2.49	1.98	2.4	1.74	1.91	1.07
1091	2019	Anninos et al. (2019, women)	2017	Greece	187	3.89	2.44	1.92	2.19	1.73	1.51	1.49
	2019	Garad et al. (2019, females)	2017	Canada	48	4.96	0.94	1.5	1.46	1	1.75	0.81
1126	2019	Gomez-Leal et al. (2019, women)	2017	Spain	594	3.04	1.32	1.56	1.18	1.36	2.53	0.84
1127	2019	Gomez-Leal et al. (2019,men)	2017	Spain	197	3.19	1.26	1.75	1.43	1.51	2.58	0.66
1252	2020	Eterovic et al. (2020)	2018	Croatia	1077	3.35	1.48	1.49	1.81	1.67	1.43	1.13
1276	2020	Jablonska & Zajdel (2020)	2018	Poland	384	3.53	1.96	1.74	1.9	1.67	2.41	1.04
1351	2021	Alexander et al. (2022, study 2)	2019	Mturk	323	3.34	2.39	3.01	2.93	2.89	3.55	2.67
1369	2021	Fazekas & Hatemi (2021, US13)	2013	USA	2090	3.28	1.26	1.65	1.62	1.7	2.58	0.78
1370	2021	Fazekas & Hatemi (2021, US15)	2015	USA	420	3.28	1.12	1.75	1.44	1.4	2.7	0.54
1404	2021	Littrell et al. (2021)	2019	USA	173	4.49	1.96	2.37	2.17	2.27	2.99	0.91
1417	2021	Pourramzani & Monajemi (2021, men)	2019	Iran	59	4.27	1.75	2.03	2.69	1.75	2.27	0.71
1418	2021	Pourramzani & Monajemi (2021, women)	2019	Iran	79	3.75	1.75	1.63	2.44	1.39	1.7	0.99
		Farzand et al. (2021, men)	2021	Cyprus	628	5.07	4.2	3.21	4.16	3.08	3.89	1.83
		Kertzman et al. (2022 smokers)	2021	Israel	39	3.9	2.85	2.39	2.51	2.67	2.56	1.26
		Kertzman et al. (2022 non-smokers)	2021	Israel	81	3.69	2.36	2.03	2.01	2.37	2	1.31
1526	2022	Milic et al. (2022)	2021	Croatia	233	3.55	1.8	1.52	2.2	1.43	1.84	1.33
1533	2021	Nedanic et al. (2021)	2021	Germany	103	3.31	2.01	1.42	1.17	1.6	1.55	1.17
1543	2023	Rauthmann & Sherman (2023)	2008	USA	202	4.43	2.01	2.3	1.99	1.92	2.81	1.06
1549	2023	Safarzadeh & Mohammadian (2023)	2022	Iran	355	5.82	3.27	2.994	4.183	2.892	3.674	1.235

## Sheet: Tabelle2
ID
puplication.year	year of puplication
paper	authors & year & study & sample
data.year	year of data sampling
country	nationality of sample
N
age
women	percentage of women in sample
publication	published vs. unpublished
sample	0 = students vs. 1 = community vs. 2 = mixed
mean	npi score mean
SD
adjusted.mean	adjusted.mean=(mean - scale_Min)*((40-0)/(scale_Max- scale_Min))+0
scale	answer format; dichotom = 2, likert = 3,4,5....
items	number of npi items
scale_Min	minimal possible mean score; used to compute comparable means for all npi-formats
scale_Max	maximum possible mean score; used to compute comparable means for all npi-formats
continent	1 = europe, 2 = north america, 3 = asia, 4 = australia, 5 = africa, 6 = south america, 7 = not assignable
