# Supplementary material for: A Farewell to the Narcissism Epidemic? A Cross‐Temporal Meta‐Analysis of Global NPI Scores (1982–2023)
Source: J Pers. 2024 Oct 14;93(4):884–94. doi: 10.1111/jopy.12982 (PMC12224556; doi:10.1111/jopy.12982)
Supplement: Supplementary file 1 — Data S1. [file JOPY-93-884-s001.zip › data/data_full.xlsx]

## Sheet: Sheet1
publication.year	paper	data.year	country	N	age	women	publication	sample	mean	SD	adjusted.mean	scale	items	scale_Min	scale_Max	continent	Inc_Twenge
2021	Abe & Ota (2021, men)	2014	Japan	144	45.35	0	1	1	2.62	0.74	16.2	5	15	1	5	3	0
2021	Abe & Ota (2021, women)	2014	Japan	144	42.78	100	1	1	2.47	0.66	14.7	5	15	1	5	3	0
2017	Abeyta et al. (2017, study 1)	2015	USA	166	39.21	60.24	1	1	3.99	3.47	9.98	2	16	0	16	2	0
2017	Abeyta et al. (2017, study 2)	2015	USA	138	19.43	62.31	1	0	15.2	6.11	15.2	2	40	0	40	2	0
2011	Ackerman et al. (2011) (study 2)	2009	USA	353		70.8	1	0	0.41	0.17	16.4	2	40	0	1	2	0
2011	Ackerman et al. (2011) (study 3)	2009	USA	352		81.6	1	0	0.39	0.15	15.6	2	40	0	1	2	0
2011	Ackerman et al. (2011) (study 4)	2009	USA	186	18.44	81.72	1	0	0.42	0.16	16.8	2	40	0	1	2	0
2012	Ackerman et al. (2012)	2005	USA	19001		64	1	0	0.38	0.17	15.2	2	40	0	1	2	0
2014	Adams et al. (2014)	2012	USA	602	20.77	77.24	1	0	14.58	6.49	14.58	2	40	0	40	2	0
2015	Adams et al. (2015)	2013	USA	441	19.1	65.99	1	0	16.2	7.07	16.2	2	40	0	40	2	0
2000	Adler(2000)	1999	USA	78			0	0	15.47	4.85	15.47	2	40	0	40	2	1
2014	Aghaz et al. (2014) (managers)	2012	Iran	196		36.4	1	1	3.37	0.64	8.43	2	16	0	16	3	0
2014	Aghaz et al. (2014) (nonmanagers)	2012	Iran	221		36.4	1	1	2.87	0.95	7.18	2	16	0	16	3	0
2021	Ahadzadeh et al. (2021)	2020	Malaysia	439		73.3	1	1	26.2	4.37	19.1111	5	9	9	45	3	0
2023	Ahaktar et al. (2023, men)	2021	India	151		0	1	1	20.08	4.71	18.6857	5	7	7	35	3	0
2023	Ahaktar et al. (2023, women)	2021	India	217		100	1	1	19.54	4.9	17.9143	5	7	7	35	3	0
2023	Ahmad et al. (2023)	2021	Pakistan	239		7.9	1	1	1.73	0.8	4.325	2	16	0	16	3	0
2013	Ahmadi et al. (2013)	2011	Iran	200	23	50	1	0	6.56	3.17	16.4	2	16	0	16	3	0
2010	Akehurst & Thatcher (2010) (female)	2008	UK	68	20.45	100	1	0	10.76	6.31	10.76	2	40	0	40	1	0
2010	Akehurst & Thatcher (2010) (male)	2008	UK	84	20.45	0	1	0	14.25	7.66	14.25	2	40	0	40	1	0
2015	Alba & Haslam (2015) (sample 1) (female)	2013	USA	298	33.58	100	1	1	10.84	7.16	10.84	2	40	0	40	2	0
2015	Alba & Haslam (2015) (sample 1) (male)	2013	USA	208	33.58	0	1	1	13.3	7.44	13.3	2	40	0	40	2	0
2015	Alba & Haslam (2015) (sample 2) (female)	2013	USA	259	30.95	100	1	1	12.03	8	12.03	2	40	0	40	2	0
2015	Alba & Haslam (2015) (sample 2) (male)	2013	USA	244	30.95	0	1	1	16.09	8.29	16.09	2	40	0	40	2	0
2021	Alexander et al. (2022, study 1)	2019	USA	324	20.59	75.62	1	0	3.11	0.4	21.1	5	16	1	5	2	0
2021	Alexander et al. (2022, study 2)	2019	Mturk	323	35.72	47.06	1	1	3		19.96	5	40	1	5	7	0
2020	Alsawalqa (2020)	2020	Jordan	140	43.21	28.6	1	1	10	2.62	25	2	16	0	16	3	0
2018	Altgelt et al. (2018, men)	2016	USA	226	30.33	0	1	1	0.51	0.18	20.4	2	40	0	1	2	0
2018	Altgelt et al. (2018, women)	2016	USA	228	28.61	100	1	1	0.47	0.17	18.8	2	40	0	1	2	0
2022	Alves & Guedes (2022)	2015	Portugal	489	46.31	24.74	1	1	4.51	3.14	11.275	2	16	0	16	1	0
2020	Amad et al. (2020, Malaysia, men)	2013	Malaysia	137	22.7	0	1	0	14.7	5.7	14.7	2	40	0	40	3	0
2020	Amad et al. (2020, Malaysia, women)	2013	Malaysia	151	22.7	100	1	0	12.2	5.7	12.2	2	40	0	40	3	0
2020	Amad et al. (2020, UK, men)	2013	UK	61	20.4	0	1	0	13.7	7.2	13.7	2	40	0	40	1	0
2020	Amad et al. (2020, UK, women)	2013	UK	153	20.4	100	1	0	11	6.5	11	2	40	0	40	1	0
2006	Ames et al. (2006) (study 1) (men)	1996	USA	342	20.5	0	1	0	0.4	0.18	16	2	40	0	1	2	1
2006	Ames et al. (2006) (study 1) (women)	1996	USA	434	20.5	100	1	0	0.38	0.17	15.2	2	40	0	1	2	1
2006	Ames et al. (2006) (study 2) (men)	2004	USA	123	28.31	0	1	0	0.41	0.19	16.4	2	16	0	1	2	0
2006	Ames et al. (2006) (study 2) (women)	2004	USA	44	28.31	100	1	0	0.36	0.17	14.4	2	16	0	1	2	0
2006	Ames et al. (2006) (study 3) (men)	2004	USA	40	25.23	0	1	0	0.39	0.24	15.6	2	16	0	1	2	1
2006	Ames et al. (2006) (study 3) (women)	2004	USA	118	25.23	100	1	0	0.29	0.16	11.6	2	16	0	1	2	1
2006	Ames et al. (2006) (study 4) (men)	1997	USA	71	20.34	0	1	0	0.44	0.16	17.6	2	40	0	1	2	0
2006	Ames et al. (2006) (study 4) (women)	1997	USA	105	20.34	100	1	0	0.38	0.17	15.2	2	40	0	1	2	0
2006	Ames et al. (2006) (study 5) (men)	2004	USA	28	28.33	0	1	0	0.43	0.21	17.2	2	16	0	1	2	0
2006	Ames et al. (2006) (study 5) (women)	2004	USA	15	28.33	100	1	0	0.33	0.11	13.2	2	16	0	1	2	0
2008	Anderson et al. (2008) (study 1)	2006	USA	164	20	63.3	1	0	1.41	0.18	16.4	2	40	1	2	2	0
2020	Anderson et al. (2020, study 1)	2018	Mturk	401	36.72	44	1	1	1.32		12.8	2	40	1	2	7	0
2012	Andreassen et al. (2012)	2002	Norway	235	44.1	57	1	1	14.11	6.19	14.11	2	40	0	40	1	0
2017	Andreassen et al. (2017)	2014	Norway	23532	35.8	65	1	1	44.12	10.11	17.58	5	16	16	80	1	0
2019	Anello et al. (2019)	2017	USA	409	19.9	80.2	1	0	0.37	0.17	14.8	2	40	0	1	2	0
2019	Anninos et al. (2019, men)	2017	Greece	134		0	1	0	16.3	6.58	16.3	2	40	0	40	1	0
2019	Anninos et al. (2019, women)	2017	Greece	187		100	1	0	15.15	6.14	15.15	2	40	0	40	1	0
2007	Antes et al. (2007)	2005	USA	226	28.5	57.96	1	0	12.13		13.11	2	37	0	37	2	0
2019	Appel et al. (2019)	2017	Mturk	227	33.02	42.29	1	1	4.14	3.61	10.35	2	16	0	16	7	0
2017	Arble & Barnett (2017, study 2)	2015	USA	672	21.69	71	1	0	16.96	6.64	16.96	2	40	0	40	2	0
2017	Arnocky et al. (2017, study 2)	2015	Canada	524	20.53	63.93	1	0	0.25	0.19	10	2	16	0	1	2	0
2005	Ashe et al. (2005) (sample 1)	2003	UK	219	34.35	42.47	1	1	9.02	6.6	9.02	2	40	0	40	1	0
2005	Ashe et al. (2005) (sample 2)	2003	USA	124	23.62	71.77	1	0	16.7	6.9	16.7	2	40	0	40	2	0
2017	Askun & Cetin (2017, sample 2)	2015	Turkey	500	21.75	70.6	1	0	6.89	2.34	17.22	2	16	0	16	1	0
2017	Askun & Cetin b. (2017, study 6)	2015	Turkey	871	22.93	67	1	0	3.65	2.62	9.13	2	16	0	16	1	0
2020	Asrar-ul-Haq & Anjum (2020)	2018	Pakistan	310		52	1	1	3.47	0.28	24.65	5	16	1	5	3	0
1984	Auerbach (1984)	1982	USA	148	19.6	49.32	1	0	19	8	14.07	2	54	0	54	2	0
2014	Austin et al. (2014) (study 1)	2012	Canada	355	18.63	66.67	1	0	4.92	3.21	12.3	2	16	0	16	2	0
2014	Austin et al. (2014) (study 2)	2012	UK	382	22.25	75.69	1	2	4.47	3.11	11.17	2	16	0	16	1	0
2020	Aytac & Akin (2020)	2018	Turkey	295	22.1	59.66	1	0	6.06	3.07	15.15	2	16	0	16	1	0
2023	Bachrach et al. (2023)	2015	South Korea	539		4.4	1	1	4.11	1.01	20.7333	7	16	1	7	3	0
2010	Back et al. (2010,men)	2008	Germany	21	22.32	0	1	0	17.64	6.8	17.64	2	40	0	40	1	0
2010	Back et al. (2010,women)	2008	Germany	52	22.32	100	1	0	15.28	6.8	15.28	2	40	0	40	1	0
1988	Baggette & Tobacyk (1988)	1987	USA	36	37	47.22	1	1	21.1	6.7	15.63	2	54	0	54	2	0
2022	Baggio et al. (2022)	2021	Switzerland	123	34	73.2	1	1	3.5	2.8	10.7692	2	13	0	13	1	0
2019	Bailey (2019)	2017	USA	290	23.16	44.6	1	0	14.13	6.81	14.13	2	40	0	40	2	0
2021	Bak & Kutnik (2021)	2019	Poland	165	35.47	53	1	1	3.39	1	10.43	2	13	0	13	1	0
2015	Balaji & Balasundaram (2015)	2013	India	202	23.22	44	1	0	19.35	5.95	19.35	2	40	0	40	3	0
2017	Balakrishnan et al. (2017)	2015	Canada	183	18.39	68.31	1	0	15.79	7.79	15.79	2	40	0	40	2	0
2019	Balcerowska et al. (2019)	2017	Poland	486	21.56	64.4	1	0	99.05		19.13	5	34	34	170	1	0
2019	Bang et al. (2019)	2017	USA	130	20.5	77.7	1	0	4.18	0.79	21.2	7	13	1	7	2	0
2010	Barelds & Dijkstra (2010) (community sample) (female)	2008	Netherlands	225	50.13	100	1	2	96.43	19.63	14.11	5	40	40	200	1	0
2010	Barelds & Dijkstra (2010) (community sample) (male)	2008	Netherlands	235	50.13	0	1	2	102.46	19.92	15.61	5	40	40	200	1	0
2010	Barelds & Dijkstra (2010) (student sample) (female)	2008	Netherlands	345	23.37	100	1	0	107.28	17.5	16.82	5	40	40	200	1	0
2010	Barelds & Dijkstra (2010) (student sample) (male)	2008	Netherlands	170	23.37	0	1	0	112.63	21.97	18.16	5	40	40	200	1	0
2006	Barry et al. (2006) (men)	2001	USA	60		0	1	0	18.37	6.7	18.37	2	40	0	40	2	1
2006	Barry et al. (2006) (women)	2001	USA	60		100	1	0	18.19	8.22	18.19	2	40	0	40	2	1
2017	Barry et al. (2017)	2015	USA	128	20.46	85.16	1	0	16.83	6.94	16.83	2	40	0	40	2	0
2019	Barry et al. (2019)	2017	USA	149	20.88	82.55	1	0	15.26	6.38	15.26	2	40	0	40	2	0
2019	Barry, Reiter et al. (2019)	2017	USA	100	19.93	80	1	0	16.18	6.55	16.18	2	40	0	40	2	0
2005	Bartels (2005)	2004	USA	73			0	0	19.2	6.8	19.2	2	40	0	40	2	1
2019	Basran et al. (2019)	2016	unknown	219	24	63.47	1	0	0.21	0.19	8.4	2	16	0	1	7	0
2015	Baughman (2015)	2013	Canada	364	18.49	62.64	1	0	0.31	0.2	12.4	2	16	0	1	2	0
2005	Baum & Shnit (2005) (females)	2003	Israel	50	39.3	100	1	1	2.61		21.47	4	36	1	4	3	0
2005	Baum & Shnit (2005) (males)	2003	Israel	50	39.3	0	1	1	2.8		24	4	36	1	4	3	0
2019	Beattie et al. (2019, Hong Kong)	2017	China	136	21.2	60.3	1	0	4	2.7	12.31	2	13	0	13	3	0
2019	Beattie et al. (2019, India)	2017	India	177	27.98	31.6	1	1	7.3	2	22.46	2	13	0	13	3	0
2019	Beattie et al. (2019, USA)	2017	USA	202	36.26	45	1	1	4.99	3.3	15.35	2	13	0	13	2	0
2017	Beattue et al. (2017)	2015	UK	87	22.45	32.18	1	1	0.23	0.21	9.2	2	16	0	1	1	0
2021	Bell et al. (2021)	2007	USA	530	40.49	83.77	1	1	0.38	0.17	15.2	2	40	0	1	2	0
2016	Bellis et al. (2016) (study 1b)	2014	unknown	146	35	47	1	1	4.79		12.77	2	15	0	15	7	0
2021	Belmi &Schroeder (2021, 3b)	2019	Mturk	184	38.06	49	1	1	3.62	3.35	9.05	2	16	0	16	7	0
1990	Benjaminsen et al. (1990) (healthy controls)	1988	Denmark	30			1	1	17	8.5	12.59	2	54	0	54	1	0
2016	Benson et al. (2016) (study 1)	2014	Canada	105	19.5	62.86	1	0	16.09	6.9	16.09	2	40	0	40	2	0
2016	Benson et al. (2016) (study 2)	2014	Canada	135	19.98	46.67	1	0	18.04	6.57	18.04	2	40	0	40	2	0
2016	Benson et al. (2016) (study 3)	2014	Canada	181	20.09	58.01	1	0	16.05	6.99	16.05	2	40	0	40	2	0
2016	Benson et al. (2016) (study 4)	2014	Canada	213	20.51	100	1	0	4.77	3.15	11.92	2	16	0	16	2	0
2013	Berg et al. (2013)	2011	USA	210	18.9	68.1	1	0	15.76	6.32	15.76	2	40	0	40	2	0
2011	Bergman et al. (2011)	2009	USA	361	20.77	46.4	1	0	17.4	6.76	17.4	2	40	0	40	2	0
2014	Bergman et al. (2014)	2012	USA	405	21.7	35	1	0	17.67	6.55	17.67	2	40	0	40	2	0
2017	Bertl et al. (2017)	2015	German-Speaking	2463	41.5	56	1	1	3.04	0.83	16.32	6	15	1	6	1	0
2023	Biancalani et al. (2023)	2021	Italy	586	26.84	0	1	1	0.32	0.19	12.8	2	16	0	1	1	0
2014	Bianchi (2014) (study 1)	2012	USA	1572	41.4	42.3	1	2	14.6	8.2	14.6	2	40	0	40	2	0
2023	Biesen & Smith (2023)	2022	USA	219	36.8	67.58	1	1	2.78	0.67	6.95	2	16	0	16	2	0
2020	Billet & Fekken (2020)	2018	Canada	121	19.97	0	1	0	56.02	5.91	16.02	2	40	40	80	2	0
2018	Biolcati & Passini (2018)	2016	Italy	237	23.97	79.3	1	1	3.23	2.65	8.08	2	16	0	16	1	0
2015	Biolcati et al. (2015)	2013	Italy	256	27.1	2.7	1	1	0.29	0.19	11.6	2	16	0	1	1	0
2016	Bird et al. (2016) (exp 1)	2014	Canada	60	22.7	0	1	0	6.17	4.12	15.43	2	16	0	16	2	0
2016	Bird et al. (2016) (exp 2)	2014	Canada	54	21.28	0	1	0	5.85	3.27	14.63	2	16	0	16	2	0
1985	Biscardi & Schill (1985)	1983	USA	97	19	0	1	0	20.22	8.23	14.98	2	54	0	54	2	0
2008	Bizumic & Duckitt (2008) (men)	2006	New Zealand	66	21.41	0	1	0	14.21	6.89	14.21	2	40	0	40	4	0
2008	Bizumic & Duckitt (2008) (women)	2006	New Zealand	196	21.41	100	1	0	13.96	6.62	13.96	2	40	0	40	4	0
2018	Blair et al. (2018)	2016	USA	134	21.46	66.4	1	0	5.22	2.15	16.06	2	13	0	13	2	0
2023	Blanchard et al. (2023)	2021	multiple	263	34.34	53.61	1	1	20.32	3.33	25.4	2	16	0	32	7	0
2009	Bleske-Rechek (2009) (men)	2007	USA	51	20.18	0	1	0	15.6	5.46	15.6	2	40	0	40	2	0
2009	Bleske-Rechek (2009) (women)	2007	USA	51	19.47	100	1	0	15.43	4.64	15.43	2	40	0	40	2	0
2008	Bleske-Rechek et al. (2008) (men)	2005	USA	51	20.18	0	1	0	15.6	5.46	15.6	2	40	0	40	2	0
2008	Bleske-Rechek et al. (2008) (women)	2005	USA	51	19.47	100	1	0	15.61	4.58	15.61	2	40	0	40	2	0
2015	Blinkhorn et al. (2015) (female)	2013	Western world	259	26.61	100	1	2	10.67	6.7	10.67	2	40	0	40	7	0
2015	Blinkhorn et al. (2015) (male)	2013	Western world	70	26.61	0	1	2	15.56	9.2	15.56	2	40	0	40	7	0
2019	Blinkhorn et al. (2019, men)	2017	UK	131	24.72	0	1	2	15.39	8.72	15.39	2	40	0	40	1	0
2019	Blinkhorn et al. (2019, women)	2017	UK	501	24.72	100	1	2	10.79	6.59	10.79	2	40	0	40	1	0
2021	Blinkhorn et al. (2021, exp. 2)	2019	UK	80	20.49	100	1	0	13.13	7.63	13.13	2	40	0	40	1	0
2021	Bloxsom et al. (2021)	2020	multiple	262	26.63	100	1	0	2.63	0.59	21.04	5	9	0	5	7	0
2014	Bodroza (2014)	2012	Serbia	279	20.1	82.1	1	0	6.32	3.13	15.8	2	16	0	16	1	0
2004	Bogart et al. (2004)	2002	USA	98	18.87	79.59	1	0	20.91	6.51	22.61	2	37	0	37	2	0
2015	Boldero et al. (2015, rating items)	2013	Australia	1195	20.95	73.19	1	0	3.45	0.67	19.6	6	40	1	6	4	0
2015	Boldero et al. (2015,binary items)	2013	Australia	655	20.95	73.19	1	0	19.45	6.81	19.45	2	40	0	40	4	0
2015	Boldero, Higgins, Hulbert (2015) (Study 1)	2013	Australia	142	22	70	1	0	22.67	7.84	22.67	2	40	0	40	4	0
2009	Borkenau & Zaltauskas (2009)	2007	Germany	304	23.38	55.59	1	0	13.43	6.51	13.43	2	40	0	40	1	0
2022	Boulter & Sandgren (2022)	2021	UK	336	26.35	52	1	1	3.63	2.74	9.075	2	16	0	16	1	0
2022	Boulter et al. (2022)	2021	UK	1107	23.06	0	1	1	4.27	1.96	10.675	2	16	0	16	1	0
2020	Bowes et al. (2020, sample 1)	2018	Mturk	527	38.1	55.8	1	1	3.31		10.18	2	13	0	13	7	0
2020	Bowes et al. (2020, sample 2)	2018	USA	327	19	69.1	1	0	3.71		11.42	2	13	0	13	2	0
2020	Bowes et al. (2020, sample 3)	2018	Mturk	498	39.6	55.8	1	1	2.3		7.08	2	13	0	13	7	0
2022	Braddock et al. (2022)	2018	USA	268	33.24	20.9	1	1	3.97	0.96	22.6857	7	9	0	7	2	0
1992	Bradlee & Emmons (1992)	1988	USA	147		59.86	1	0	14.99	6.03	14.99	2	40	0	40	2	1
2017	Braillovskaia & Margraf (2017, T1)	2015	Germany	179	22.52	77.1	1	0	3.64	2.19	11.2	2	13	0	13	1	0
2016	Brailovskaia & Bierhoff (2016) (german sample)	2014	Germany	122	23.33	57.38	1	1	19.64	10.06	19.64	2	40	0	40	1	0
2016	Brailovskaia & Bierhoff (2016) (russian sample)	2014	Russia	72	25.18	51.39	1	1	20.63	10.28	20.63	2	40	0	40	1	0
2020	Brailovskaia & Bierhoff (2020, early millenials)	2018	Germany	116	26.57	47.41	1	2	13	8.65	13	2	40	0	40	1	0
2016	Brailovskaia & Margrad (2016) (facebook user)	2015	Germany	790	23.42	71.14	1	0	3.93	2.29	12.09	2	13	0	13	1	0
2016	Brailovskaia & Margrad (2016) (non-facebook user)	2015	Germany	155	25.28	63.87	1	0	3.44	2.21	10.58	2	13	0	13	1	0
2018	Brailovskaia & Margraf (2016)	2016	Germany	633	21.8	66.19	1	0	4.06	2.53	12.49	2	13	0	13	1	0
2019	Brailovskaia & Margraf (2019)	2017	Germany	328	24.83	66.2	1	2	14.52	6.6	14.52	2	40	0	40	1	0
2020	Brailovskaia & Margraf (2020, study 1)	2016	Germany	522	25.69	71.07	1	2	14.6	8.22	14.6	2	40	0	40	1	0
2020	Brailovskaia & Margraf (2020, study 2)	2015	Germany	989	23.69	69.76	1	0	3.87	2.3	11.91	2	13	0	13	1	0
2019	Brailovskaia et al. (2019, study 1)	2017	Germany	603	26.01	66	1	2	15.03	8.6	15.03	2	40	0	40	1	0
2019	Brailovskaia et al. (2019, study 2)	2016	Germany	438	21.58	66.21	1	0	4.18	2.62	12.86	2	13	0	13	1	0
2019	Brailovskaia et al. (2019, study 3)	2017	Germany	118	23.18	78.81	1	2	13.42	5.91	13.42	2	40	0	40	1	0
2019	Brailovskaia et al. (2019; chinese sample)	2016	China	935	22.62	73.3	1	0	3.59	2.45	11.9667	12	12	0	12	3	0
2019	Brailovskaia et al. (2019; german sample)	2016	Germany	389	23.13	75.6	1	0	3.86	2.38	11.8769	13	13	0	13	1	0
2020	Brailovskaia et al. (2020)	2018	Germany	449	31.07	72.2	1	2	3.72	2.54	11.45	2	13	0	13	1	0
2021	Brailovskaia et al. (2021)	2020	Germany	701	24.17	77.9	1	2	4.19	2.6	12.8923	2	13	0	13	1	0
2020	Brailovskaia, Rohmann, Bierhoff & Margrafl. (2020)	2018	Germany	327	23.57	72.8	1	2	4.42	2.68	13.6	2	13	0	13	1	0
2019	Brailovskaia, Teismann et al. (2019, chinese sample)	2016	China	935	22.62	73.3	1	0	3.59	2.45	11.05	2	13	0	13	3	0
2019	Brailovskaia, Teismann et al. (2019, german sample)	2016	Germany	389	23.13	75.6	1	0	3.86	2.38	11.88	2	13	0	13	1	0
2016	Braun et al. (2016, men)	2014	Belgium	425	19.55	0	1	0	14.4	6.64	14.4	2	40	0	40	1	0
2016	Braun et al. (2016, women)	2014	Belgium	517	19.55	100	1	0	12.3	6.09	12.3	2	40	0	40	1	0
2018	Braun et al. (2018, study 4)	2016	Germany	50	48.72	40	1	1	9.46	3.3	25.23	2	15	0	15	1	0
2019	Brender-Ilan & Sheaffer (2019)	2017	Israel	845	35	56	1	1	0.37	0.22	14.72	2	16	0	1	3	0
2015	Brewer et al. (2015) (study 1)	2013	UK	102	22.53	100	1	2	3.96	4.23	9.9	2	16	0	16	1	0
2015	Brewer et al. (2015) (study 2)	2013	UK	108	20.56	100	1	2	3.22	2.79	8.05	2	16	0	16	1	0
2019	Brewer et al. (2019)	2017	UK	142	20.86	100	1	2	3.73	3.4	9.33	2	16	0	16	1	0
2021	Brewer et al. (2021)	2020	UK	142	20.86	100	1	2	3.73	3.4	9.325	2	16	0	16	1	0
2020	Briganti & Linkowski (2020)	2018	Belgium	942	20	55	1	0	13	6.4	13	2	40	0	40	1	0
2017	Brotto (2017, diss)	2015	Australia	160		91	0	1	2.51	2.68	6.27	2	16	0	16	4	0
2017	Brown & Brunell (2017, study 1)	2015	USA	110	19.35	60	1	0	15.18	6.53	15.18	2	40	0	40	2	0
2017	Brown & Brunell (2017, study 2)	2015	USA	100	18.82	58	1	0	15.84	7.17	15.84	2	40	0	40	2	0
2008	Brown & Graham (2008) (gay men)	2006	Australia	39	26.95	0	1	2	15.51	5.31	16.77	2	37	0	37	4	0
2008	Brown & Graham (2008) (straight men)	2006	Australia	38	29.77	0	1	2	17.66	4.93	19.09	2	37	0	37	4	0
2004	Brown & Zeigler-Hill (2004)	2002	USA	326		69.91	1	0	18.76	6.91	20.28	2	37	0	37	2	0
2009	Brown et al. (2009) (Study 1) (female)	2007	USA	460		100	1	0	12.91		13.96	2	37	0	37	2	0
2009	Brown et al. (2009) (Study 1) (male)	2007	USA	280		0	1	0	14.15		15.3	2	37	0	37	2	0
2016	Brown et al. (2016)	2014	USA	100	18.82	58	1	0	15.84	7.17	15.84	2	40	0	40	2	0
2015	Brummelman et al. (2015) (study 3)	2013	Netherlands	388	42.3	56	1	1	0.2	0.18	8	2	16	0	1	1	0
2015	Brummelman et al. (2015) (study 4)	2013	USA	248	41.7	50	1	1	0.31	0.24	12.4	2	16	0	1	2	0
2015	Brummelman et al. (2015) (study 5)	2013	Netherlands	103	43.4	88	1	1	0.24	0.17	9.6	2	16	0	1	1	0
2017	Brunell & Buelow (2017, study 1)	2015	USA	380	19.28	62.11	1	0	15.12	6.91	15.12	2	40	0	40	2	0
2015	Brunell & Buelow (2017, study 2)	2013	USA	244	19.3	52.05	1	0	16.97	7.16	16.97	2	40	0	40	2	0
2018	Brunell & Buelow (2018, study 3)	2016	USA	448	18.96	58.64	1	0	14.92	7.34	14.92	2	40	0	40	2	0
2019	Brunell & Buelow (2019, anonymous sample)	2017	USA	126	19.09	54	1	0	15.28	7.16	15.28	2	40	0	40	2	0
2016	Brunell & Davis (2016)	2014	USA	214	19.15	60.28	1	0	16.54	6.69	16.54	2	40	0	40	2	0
2014	Brunell & Fisher (2014)	2012	USA	538	18.72	60.22	1	0	15.03	6.76	15.03	2	40	0	40	2	0
2011	Brunell et al. (2011)	2009	USA	199	19.87	56.3	1	0	16.66	6.78	16.66	2	40	0	40	2	0
2013	Brunell et al. (2013) (study 3)	2011	USA	228	19.35	50.88	1	0	16.3	6.75	16.3	2	40	0	40	2	0
2014	Brunell et al. (2014)	2012	USA	187	43.63	59.89	1	1	3.75	3.05	9.38	2	16	0	16	2	0
2018	Brunell et al. (2018a, study 1)	2016	USA	247	19.48	54.5	1	0	17.13	6.92	17.13	2	40	0	40	2	0
2018	Brunell et al. (2018a, study 2)	2016	USA	235	20.33	55.32	1	0	15.73	7.21	15.73	2	40	0	40	2	0
2018	Brunell et al. (2018a, study 3)	2016	USA	245	19.69	52.61	1	0	15.97	7.2	15.97	2	40	0	40	2	0
2018	Brunell et al. (2018a, study 4)	2016	USA	233	19.3	55	1	0	15.26	6.56	15.26	2	40	0	40	2	0
2018	Brunell et al. (2018b)	2017	USA	147	20.7	54.42	1	0	1.26	0.6	50.4	2	40	0	1	2	0
2014	Bruno et al. (2014) (gym people)	2012	Italy	120	31.14	42.5	1	1	16.98		16.98	2	40	0	40	1	0
2015	Bucknall et al. (2015) (gen pop)	2013	UK	159	26.6	71.07	1	1	15.9		15.9	2	40	0	40	1	0
2015	Bucknall et al. (2015) (health care)	2013	UK	248	40	49.19	1	1	12		12	2	40	0	40	1	0
2014	Buelow & Brunell (2014)	2012	USA	630	19.16	57.78	1	0	16.14	10.15	16.14	2	40	0	40	2	0
2008	Buffardi & Campbell (2008)	2006	USA	154	18.97	64.1	1	0	17.11	6	17.11	2	40	0	40	2	0
2013	Burratti et al. (2013)	2011	Australia	150	22.4	69.54	1	0	13.03	7.15	13.03	2	40	0	40	4	0
2013	Burris et al. (2013) (study 1)	2011	Canada	168		75.6	1	0	4.67	3.38	11.68	2	16	0	16	2	0
2017	Burton et al. (2017)	2015	USA	222	18.6	76.58	1	0	15.6	7.1	15.6	2	40	0	40	2	0
1998	Bushman & Baumeister (1998) (Study 1) (men)	1996	USA	130		0	1	0	19.5	5.8	19.5	2	40	0	40	2	0
1998	Bushman & Baumeister (1998) (Study 1) (women)	1996	USA	130		100	1	0	17.4	5.1	17.4	2	40	0	40	2	0
1998	Bushman & Baumeister (1998) (Study 2) (men)	1996	USA	140		0	1	0	20	6.5	20	2	40	0	40	2	0
1998	Bushman & Baumeister (1998) (Study 2) (women)	1996	USA	140		100	1	0	18.5	5.7	18.5	2	40	0	40	2	0
2003	Bushman et al. (2003) (study 1)	2001	USA	403	20.5	0	1	0	17.92	6.49	17.92	2	40	0	40	2	0
2003	Bushman et al. (2003) (study 2)	2001	USA	300		0	1	0	16.31	6.86	16.31	2	40	0	40	2	0
2003	Bushman et al. (2003) (study 3)	2001	USA	120		0	1	0	18.75	6.32	18.75	2	40	0	40	2	0
2009	Bushman et al. (2009) (study 2)	2007	USA	132		50	1	0	15.82	6.47	15.82	2	40	0	40	2	0
2011	Bushman et al. (2011) (Study 1)	2008	USA	130	18.8	55	1	0	18.03	6.64	18.03	2	40	0	40	2	0
2011	Bushman et al. (2011) (Study 2)	2008	USA	152	18.7	60	1	0	19.52	4.3	19.52	2	40	0	40	2	0
2018	Bushman et al. (2018, study 1)	2016	Luxembourg	139	32.7	59	1	2	2.77	0.53	17.7	5	15	1	5	1	0
2018	Bushman et al. (2018, study 2)	2016	Luxembourg	100	34.1	51	1	1	2.54	0.55	15.4	5	40	1	5	1	0
2018	Bushman et al. (2018, study 3)	2016	USA	60		25	1	0	5.02	2.93	12.55	2	16	0	16	2	0
2013	Byrne & Worthy (2013)	2011	USA	116		62.93	1	0	16.45	6.6	16.45	2	40	0	40	2	0
2013	Cai & Gries (2013) (study 1)	2010	USA	279	30.8	48.75	1	2	6.14	3.01	16.37	2	15	0	15	2	0
2013	Cai & Gries (2013) (study 2)	2010	China	436	24.87	42.2	1	2	0.36	0.23	14.4	2	15	0	1	3	0
2012	Cai et al. (2012) (study 1) (females)	2009	China	5800	22.81	100	1	2	3.45	0.73	19.6	6	40	1	6	3	0
2012	Cai et al. (2012) (study 1) (males)	2009	China	4855	22.81	0	1	2	3.63	0.73	21.04	6	40	1	6	3	0
2012	Cai et al. (2012) (study 2) (females)	2010	China	8177	23.32	100	1	2	3.47	0.74	19.76	6	40	1	6	3	0
2012	Cai et al. (2012) (study 2) (males)	2010	China	7340	23.32	0	1	2	3.59	0.75	20.72	6	40	1	6	3	0
2015	Cai et al. (2015) (study 1)	2013	China	112	25.06	53	1	1	12.03	6.2	12.03	2	40	0	40	3	0
2015	Cai et al. (2015) (study 2) (twins)	2013	China	304	18.29	56	1	1	13.64	6.05	13.64	2	40	0	40	3	0
2016	Caiozzo et al. (2016)	2014	USA	1160	18.85	68.2	1	0	4.2	2.83	10.5	2	16	0	16	2	0
2013	Cairncross et al. (2013)	2011	North America	464	39.27	88.79	1	2	0.39	0.18	15.6	2	40	0	1	2	0
1999	Campbell (1999) (Study 2)	1996	USA	109		54.13	1	0	17.36	6.88	17.36	2	40	0	40	2	1
1999	Campbell (1999) (Study 3)	1996	USA	156		58.97	1	0	16.39	6.47	16.39	2	40	0	40	2	1
1999	Campbell (1999) (Study 4)	1996	USA	51		62.74	1	0	16.72	6.42	16.72	2	40	0	40	2	1
1999	Campbell (1999) (Study 5)	1996	USA	68		72.06	1	0	16.85	6.8	16.85	2	40	0	40	2	1
2002	Campbell & Foster (2002) (Study 1)	1997	USA	119		58.82	1	0	16.98		16.98	2	40	0	40	2	1
2002	Campbell & Foster (2002) (Study 2a)	1997	USA	304		75	1	0	17.03		17.03	2	40	0	40	2	1
2002	Campbell & Foster (2002) (Study 2b)	2000	USA	108		68.51	1	0	17.99		17.99	2	40	0	40	2	1
2000	Campbell et al. (2000) (Study 1)	1995	USA	160		50	1	0	16.27	7.15	16.27	2	40	0	40	2	1
2000	Campbell et al. (2000) (Study 2)	1996	USA	64		65.63	1	0	17.08	7.03	17.08	2	40	0	40	2	1
2002	Campbell et al. (2002) (Study 1 a)	1996	USA	80		51.25	1	0	16.49	7.83	16.49	2	40	0	40	2	1
2002	Campbell et al. (2002) (Study 1 b)	1998	USA	58	19	53.44	1	0	16.28	6.78	16.28	2	40	0	40	2	1
2004	Campbell et al. (2004) (study 1)	2002	USA	104		75	1	0	16.58	7.04	16.58	2	40	0	40	2	1
2004	Campbell et al. (2004) (study 2)	2002	USA	97		68.04	1	0	17.23	6.65	17.23	2	40	0	40	2	1
2004	Campbell et al. (2004) (study 3)	2002	USA	607		56.01	1	0	17.46	6.95	10.92	2	40	9	40	2	1
2005	Campbell et al. (2005) (study 1)	2002	USA	232		65.95	1	0	16.1	7	16.1	2	40	0	40	2	1
2005	Campbell et al. (2005) (study 2)	2002	USA	166		65.06	1	0	15.5	6.9	15.5	2	40	0	40	2	1
2007	Campbell et al. (2007, study 1)	2005	USA	154			1	0	17.39	6.29	17.39	2	40	0	40	2	1
2009	Campbell et al. (2009) (twins)	2006	USA	472	33.9	78.81	1	2	0.44	0.13	17.6	2	40	0	1	2	0
2010	Campbell et al. (2010)	2008	USA	97	18.9	67	1	0	160.5	28.8	22.25	7	37	37	259	2	0
2007	Campbell et al. (2007) Study 1	2005	USA	69			0	0	17.16	6.87	17.16	2	40	0	40	2	1
2010	Campbell, Miller & Buffardi (2010) (study 2)	2008	USA	136		54.41	1	0	15.91	7.23	15.91	2	40	0	40	2	0
2002	Campbell, Rudich et al. (2002) (Study 1a)	1998	USA	113		76.11	1	0	15.3	6.67	15.3	2	40	0	40	2	1
2002	Campbell, Rudich et al. (2002) (Study 1b)	1998	USA	85			1	0	16.72	6.59	16.72	2	40	0	40	2	1
2002	Campbell, Rudich et al. (2002) (Study 2)	1999	USA	100		50	1	0	17.55	7.73	17.55	2	40	0	40	2	1
2002	Campbell, Rudich et al. (2002) (Study 3)	1999	USA	109			1	0	16.05	6.31	16.05	2	40	0	40	2	1
2022	Cao et al. (2022)	2018	China	20	19.05	0	1	2	9.89	3.98	9.89	2	40	0	40	3	0
2015	Carey et al. (2015) (sample 11, men)	2013	USA	46		0	1	0	20.96	7.72	20.96	2	40	0	40	2	0
2015	Carey et al. (2015) (sample 11, women)	2013	USA	81		100	1	0	16.64	6.08	16.64	2	40	0	40	2	0
2015	Carey et al. (2015) (sample 12, men)	2013	USA	263		0	1	0	6.22	3.3	15.56	2	16	0	16	2	0
2015	Carey et al. (2015) (sample 12, women)	2013	USA	449		100	1	0	5.12	2.91	12.8	2	16	0	16	2	0
2015	Carey et al. (2015) (sample 13, men)	2013	USA	328		0	1	0	5.57	2.91	13.92	2	16	0	16	2	0
2015	Carey et al. (2015) (sample 13, women)	2013	USA	534		100	1	0	4.64	2.8	11.6	2	16	0	16	2	0
2015	Carey et al. (2015) (sample 15, men)	2013	USA	22		0	1	0	18.76	5.36	18.76	2	40	0	40	2	0
2015	Carey et al. (2015) (sample 15, women)	2013	USA	60		100	1	0	15.64	7	15.64	2	40	0	40	2	0
2015	Carey et al. (2015) (sample 2, men) (aus küfner et al. 2013)	2011	Germany	34	24.5	0	1	1	15.84	6.52	15.84	2	40	0	40	1	0
2015	Carey et al. (2015) (sample 2, women) (aus küfner et al. 2013)	2011	Germany	34	24.5	100	1	1	12.96	4.68	12.96	2	40	0	40	1	0
2015	Carey et al. (2015) (sample 3, men)	2009	Germany	102		0	0	0	15.84	6.6	15.84	2	40	0	40	1	0
2015	Carey et al. (2015) (sample 3, women)	2009	Germany	238		100	0	0	14.08	6.08	14.08	2	40	0	40	1	0
2015	Carey et al. (2015) (sample 7,men)	2011	USA	43		0	0	0	17.08	6.88	17.08	2	40	0	40	2	0
2015	Carey et al. (2015) (sample 7,women)	2011	USA	198		100	0	0	16	6.64	16	2	40	0	40	2	0
2015	Carey et al. (2015) (sample 8, men)	2012	USA	103		0	1	0	17.16	7	17.16	2	40	0	40	2	0
2015	Carey et al. (2015) (sample 8, women)	2012	USA	208		100	1	0	16	6.2	16	2	40	0	40	2	0
2015	Carey et al. (2015) (sample 9, men)	2013	USA	126		0	1	0	17.92	7.08	17.92	2	40	0	40	2	0
2015	Carey et al. (2015) (sample 9, women)	2013	USA	324		100	1	0	16.72	6.76	16.72	2	40	0	40	2	0
2013	Carlsol (2013) (sample 1)	2011	USA	86	19.97	65	1	0	13.58	6.58	13.58	2	40	0	40	2	0
2013	Carlsol (2013) (sample 2)	2011	USA	234	34.6	52	1	1	13.21	7.27	13.21	2	40	0	40	2	0
2015	Carlson & Desjardins (2015)	2013	USA	133	20.32	66	1	0	14.6	6.45	14.6	2	40	0	40	2	0
2011	Carlson et al. (2011) (study 1)	2009	USA	201	19.5	64.68	1	0	0.33	0.18	13.2	2	16	0	1	2	0
2011	Carlson et al. (2011) (study 2)	2009	USA	110	19.7	62.73	1	0	16.2	6.83	16.2	2	40	0	40	2	0
2012	Carlson et al. (2012)	2010	multiple	163	18.8	60.61	1	0	7.22	2.31	18.05	2	16	0	16	7	0
2011	Carmody & Gordon (2011)	2009	USA	214	18.62	69.63	1	0	2.57	0.37	20.93	4	40	1	4	2	0
2007	Carnahan & McFarland (2007)( psychological ad)	2005	USA	61	21		1	0	46.02		22.87	5	14	14	70	2	0
2007	Carnahan & McFarland (2007)(prison ad)	2005	USA	30	21		1	0	51.37		26.69	5	14	14	70	2	0
2018	Carnevale et al. (2018, study 2)	2016	China	262	39.2	18.7	1	1	0.39	0.29	15.6	2	16	0	1	3	0
1987	Caroll (1987) (men)	1985	USA	37	29.5	0	1	0	23.46	9.08	17.38	2	54	0	54	2	0
1987	Caroll (1987) (women)	1985	USA	28	29.5	100	1	0	18.96	7.63	14.04	2	54	0	54	2	0
2008	Carr (2008, men)	2007	USA	130	21.16	0	0	0	20.64	6.52	20.64	2	40	0	40	2	0
2008	Carr (2008, women)	2007	USA	129	20.64	100	0	0	18.58	7.23	18.58	2	40	0	40	2	0
1989	Carroll (1989) (men)	1987	USA	118	19.5	0	1	0	22.14	8.45	16.4	2	54	0	54	2	0
1989	Carroll (1989) (women)	1987	USA	114	19.5	100	1	0	18.5	6.93	13.7	2	54	0	54	2	0
2018	Carter & Douglass (2018, middle age sample)	2016	UK	100	48.07	53	1	1	15.92	5.13	15.92	2	40	0	40	1	0
2018	Carter & Douglass (2018, older age sample)	2016	UK	100	70.89	51	1	1	10.09	5.57	10.09	2	40	0	40	1	0
2018	Casale & Fioravanti (2018)	2016	Italy	535	22.7	50.08	1	0	3.56	2.92	8.9	2	16	0	16	1	0
2016	Casale et al. (2016)	2014	Italy	301	22.63	54.2	1	0	3.56	2.97	8.9	2	16	0	16	1	0
2018	Casale et al. (2018)	2016	Italy	274	22.26	50.4	1	0	3.58	2.98	8.95	2	16	0	16	1	0
2020	Casale et al. (2020, men)	2018	unknown	344	26.18	0	1	1	3.84	2.86	9.6	2	16	0	16	7	0
2020	Casale et al. (2020, women)	2018	unknown	344	26.18	100	1	1	2.77	2.26	6.93	2	16	0	16	7	0
2016	Casale, Fioravanti, Rugai (2016)	2014	Italy	535	22.73	50.9	1	0	3.58	2.93	8.95	2	16	0	16	1	0
2010	Cashwell (2010)	2008	USA	339	22.46	70.8	1	0	122.83	21.38	20.71	5	40	40	200	2	0
2020	Chabrol et al. (2020)	2018	France	643	20.38	100	1	0	3.63	2.58	9.08	2	16	0	16	1	0
2001	Chamberlain & Haaga (2001)	1999	USA	106	48.9	57.01	1	1	14.5	7.35	20	2	29	0	29	2	0
2020	Chan & Cheung (2020, men)	2018	China	74	21.55	0	1	0	5.47	3.8	13.67	2	16	0	16	3	0
2020	Chan & Cheung (2020, women)	2018	China	121	21.55	100	1	0	3.74	2.89	9.35	2	16	0	16	3	0
2016	Charoensukmongkol (2016)	2014	Thailand	300		60.33	1	0	2.8	1.01	17.99	5	8	1	5	3	0
2014	Chen (2014)	2012	USA	209	19.93	71.3	1	1	4.51	0.72	23.4	7	16	1	7	2	0
2016	Chen (2016)	2014	China	280	32	48	1	1	4.12	0.5	24.96	6	16	1	6	3	0
2021	Chen et al. (2021, study 1)	2019	USA	444	36.45	45.4	1	1	0.37	0.25	14.8	2	40	0	1	2	0
2021	Chen et al. (2021, study 2)	2019	USA	249	33.89	38.8	1	1	0.48	0.29	19.2	2	40	0	1	2	0
2021	Chen et al. (2021, study 3)	2019	USA	249	36.18	42.8	1	1	0.43	0.28	17.2	2	40	0	1	2	0
2021	Chen et al. (2021, study 4)	2019	USA	242	35.52	34.8	1	1	0.57	0.29	22.8	2	40	0	1	2	0
2021	Chen, Friesdorf & Jordan (2021)	2019	Canada	387	19.84	83.2	1	0	13.72	6.46	13.72	2	40	0	40	2	0
2010	Cheng et al. (2010, study 1)	2008	Canada	191	20.52	70	1	0	1.37	0.18	14.8	2	40	1	2	2	0
2010	Cheng et al. (2010, study 2)	2008	Canada	91	19.83	0	1	0	1.48	0.17	19.2	2	40	1	2	2	0
2013	Cheng et al. (2013) (study 1)	2011	China	235	33.34	26.4	1	1	2.9	0.52	19	5	16	1	5	3	0
2013	Cheng et al. (2013) (study 2)	2011	China	204	31.85	44.6	1	1	2.63	0.65	16.3	5	40	1	5	3	0
2013	Cheng, Tracy & Miller (2013)	2009	Canada	67	20.6	100	1	0	14.3	7.29	14.3	2	40	0	40	2	0
2013	Cheng, Tracy, Foulsham et al. (2013)	2009	Canada	191	22.96	47.1	1	0	14.18	7	14.18	2	40	0	40	2	0
2016	Chester & DeWall	2014	USA	30	18.86	50	1	0	4.8	3.06	12	2	16	0	16	2	0
2016	Cheung et al. (2016)	2014	China	437	20.58	83.98	1	0	13.68	5.76	13.68	2	40	0	40	3	0
2017	Chiorri et al. (2017, study 3)	2015	Italy	66	32.06	67	1	1	11.14	6.17	11.14	2	40	0	40	1	0
2015	Choi et al. (2015)	2013	USA	155	20.52		1	0	16.46	6.68	16.46	2	40	0	40	2	0
2017	Chou et al. (2015)	2015	Taiwan	420		65.7	1	1	4.24		21.6	7	13	1	7	3	0
2022	Chou et al. (2022)	2021	USA	689	36.27	31.8	1	2	3.16	0.894	25.28	5	13	0	5	2	0
2023	Chowdhury (2023)	2021	USA	373	46.07	50.4	1	2	0.22	0.23	8.8	2	16	0	1	2	0
2020	Church et al. (2020, exp. 2)	2018	China	662			1	0	13.7		13.7	2	40	0	40	3	0
2016	Cichocka et al. (2016) (study 3)	2014	USA	516	35.32	60.08	1	1	0.3	0.19	12	2	40	0	1	2	0
2017	Cichocka et al. (2017, study 1)	2015	UK	422	19.67	82.94	1	0	0.29	0.16	11.6	2	40	0	1	1	0
2017	Cichocka et al. (2017, study 2)	2015	USA	471	35.51	59.02	1	1	0.3	0.19	12	2	40	0	1	2	0
2017	Cichocka et al. (2017, study 3)	2015	USA	289	37.93	59.17	1	1	3.68	1.01	17.87	7	40	1	7	2	0
2010	Clark et al. (2010)	2008	USA	322	24	73	1	0	18.33	6.44	18.33	2	40	0	40	2	0
2020	Clemente et al. (2020, men)	2018	Spain	505	40.17	0	1	1	3.45	0.42	19.6	6	40	1	6	1	0
2020	Clemente et al. (2020, women)	2018	Spain	580	40.17	100	1	1	3.35	0.47	18.8	6	40	1	6	1	0
2021	Clements & Munro (2021)	2019	USA	260	22	80	1	2	14.22	6.12	14.22	2	40	0	40	2	0
2020	Coleman et al. (2020)	2018	USA	122	19.51	75.2	1	0	3.57	2.55	10.98	2	13	0	13	2	0
2022	Coleman et al.(2022)	2021	UK	716	44.7	52.79	1	2	5.17	3.12	12.925	2	16	0	16	1	0
2020	Colle et al. (2020)	2018	Italy	119	26.2	45.38	1	0	13.6	5.7	13.6	2	40	0	40	1	0
2016	Collis et al. (2016)	2014	Australia	117	26.02	0	1	1	15.57	6.96	15.57	2	40	0	40	4	0
2020	Collisson et al. (2020, study 2)	2018	Mturk	357	33.79	100	1	1	13.43	8.64	13.43	2	40	0	40	7	0
2020	Cook et al. (2020)	2018	UK	114	32.4	64.9	1	2	3.18	2.9	7.95	2	16	0	16	1	0
2016	Cooper & Pullig (2016)	2014	USA	488		45.2	1	1	3.42	2.69	8.55	2	16	0	16	2	0
2020	Cooper et al. (2020)	2018	USA	208	18.83	65.38	1	0	0.39	0.2	15.6	2	13	0	1	2	0
2018	Cornish et al. (2018, study 2)	2015	USA	353	21	80.8	1	0	0.3	0.2	12	2	16	0	1	2	0
2008	Corry et al. (2008) (men)	2006	USA	712	19.32	0	1	0	18.49	7.04	18.49	2	40	0	40	2	0
2008	Corry et al. (2008) (women)	2006	USA	736	19.32	100	1	0	15.82	6.64	15.82	2	40	0	40	2	0
1995	Cramer (1995) (achieved)	1993	USA	12			1	0	19.33		19.33	2	40	0	40	2	1
1995	Cramer (1995) (diffusion)	1993	USA	31			1	0	13.61		13.61	2	40	0	40	2	1
1995	Cramer (1995) (foreclosure)	1993	USA	7			1	0	16.14		16.14	2	40	0	40	2	1
1995	Cramer (1995) (moratorium)	1993	USA	68			1	0	13.37		13.37	2	40	0	40	2	1
2015	Creech (2015)	2014	USA	209	20.19	58.4	0	0	14.72	6.02	14.72	2	40	0	40	2	0
2016	Crossley et al. (2016) (female)	2014	Canada	130	20.64	100	1	0	13.6	5.6	13.6	2	40	0	40	2	0
2016	Crossley et al. (2016) (men)	2014	Canada	75	20.3	0	1	0	15.4	7.3	15.4	2	40	0	40	2	0
2015	Crouch et al. (2015)	2013	USA	178	33.4	66.3	1	1	15.15	6.28	15.15	2	40	0	40	2	0
2023	Cui (2023)	2022	China	810		51.3	1	2	3.54	0.59	8.85	2	16	0	16	3	0
2021	Cutler et al. (2021)	2019	USA	471	19.57	67	1	0	1.41	0.18	16.4	2	40	1	2	2	0
2014	Czarna et al. (2014	2012	Poland	95	22.6	56.84	1	0	102.22	17.47	20.06	5	34	34	170	1	0
2015	Czarna et al. (2015) (laboratory study)	2013	Poland	101	27.46	53.47	1	1	104.16	17.62	20.64	5	34	34	170	1	0
2016	Czarna et al. (2016) (study 1) men	2014	Poland	111	22.24	0	1	0	3.17	0.99	21.7	5	34	1	5	1	0
2016	Czarna et al. (2016) (study 1) women	2014	Poland	193	22.24	100	1	0	3.19	0.9	21.9	5	34	1	5	1	0
2019	Czarna et al. (2019, men)	2017	Poland	187	25.42	0	1	2	107.35	18.2	21.57	5	34	34	170	1	0
2019	Czarna et al. (2019, women)	2017	Poland	218	25.42	100	1	2	100.28	18.48	19.49	5	34	34	170	1	0
2019	Czarna et al. (2019)	2018	Poland	405	25.42	54.07	1	2	103.54	18.66	24.2698	5	34	1	170	1	0
2022	Czarna et al. (2022, study 1)	2021	Poland	70	23.5	51.43	1	2	2.99	0.54	19.9	5	34	1	5	1	0
2022	Czarna et al. (2022, study 3)	2021	Poland	168	24.04	50	1	2	3.92	0.94	19.4667	7	13	1	7	1	0
2014	Czarna, Czerniak & Szmajke (2014)	2012	Poland	122	20.8	74.59	1	0	103.65	18.11	20.49	5	34	34	170	1	0
2016	Czarna, Leifeld et al. (2016)	2014	Poland	273	20.1	65.93	1	0	99.56	22.29	19.28	5	34	34	170	1	0
2017	Czibor et al. (2017, study 3, men)	2015	Hungary	52	21.34	0	1	0	17.56	6.67	17.56	2	40	0	40	1	0
2017	Czibor et al. (2017, study 3, women)	2015	Hungary	48	21.34	100	1	0	15.35	5.88	15.35	2	40	0	40	1	0
2021	D'Souza 6 de Lima (2021)	2018	Brazil	210		51.9	1	1	13.24	5.78	13.24	2	40	0	40	6	0
2015	Daddis & Brunell (2015) (study 1)	2013	USA	147	20.7	54.42	1	0	0.4	0.18	16	2	40	0	1	2	0
2015	Daddis & Brunell (2015) (study 2)	2013	USA	243	19.05	55.97	1	0	0.4	0.17	16	2	40	0	1	2	0
2016	Dahmen-Wassenberg et al. (2016)	2014	Austria	247	23.88	71.25	1	0	98.27	13.44	19.42	4	40	40	160	1	0
2016	Dakanalis et al. (2016) (men)	2014	Italy	982	18.34	0	1	0	8.88	2.79	22.2	2	16	0	16	1	0
2016	Dakanalis et al. (2016) (women)	2014	Italy	1073	18.34	100	1	0	8.3	2.44	20.75	2	16	0	16	1	0
2014	Davenport et al. (2014) (study 1)	2012	USA	515	20.75	60	1	0	14.73	6.71	14.73	2	40	0	40	2	0
2014	Davenport et al. (2014) (study 2)	2012	USA	669	32.54	55	1	1	13.57	7.93	13.57	2	40	0	40	2	0
2012	Davis & Brunell (2012) (study 2) (females)	2010	USA	219	20.65	100	1	0	15.35	7.05	15.35	2	40	0	40	2	0
2012	Davis & Brunell (2012) (study 2) (males)	2010	USA	157	20.65	0	1	0	17.08	7.32	17.08	2	40	0	40	2	0
1996	Davis et al. (1996) (exercisers)	1994	USA	84	28.2	100	1	2	14.88	6.36	14.88	2	40	0	40	2	0
1996	Davis et al. (1996) (non-exercisers)	1994	USA	81	25.3	100	1	2	13.46	5.83	13.46	2	40	0	40	2	0
1997	Davis et al. (1997)	1995	Canada	191	21.69	100	1	0	15.33	7.08	15.33	2	40	0	40	2	0
2001	Davis et al. (2001)	1999	Canada	99	21.46	100	1	0	15.36	7.25	15.36	2	40	0	40	2	0
2005	Davis et al. (2005)	2003	Canada	100	22.8	0	1	0	17.2	6.3	17.2	2	40	0	40	2	0
2013	Davis et al. (2013) (study 2)	2011	USA	84	21.2	48.8	1	0	6.14	3.1	15.35	2	16	0	16	2	0
2017	Day et al. (2017, study 1)	2015	USA	173	32.9	52.02	1	1	0.35	0.21	14	2	40	0	1	2	0
2017	Day et al. (2017, study 2)	2015	USA	204	32.33	57.71	1	1	0.34	0.2	13.6	2	40	0	1	2	0
2015	De Hoogh et al. (2015)	2013	Netherlands	145	44	46.2	1	1	0.42	0.19	16.8	2	16	0	1	1	0
2021	de Roos & Jones (2021, study 2)	2019	Mturk	141	36.6	72	1	1	1.22	0.19	8.8	2	13	1	2	7	0
2020	De Zavala & Bierwiaczonek (2020, study 3, men)	2018	Poland	502	43.41	0	1	1	0.25	0.21	10	2	16	0	1	1	0
2020	De Zavala & Bierwiaczonek (2020, study 3, women)	2018	Poland	568	44.39	100	1	1	0.22	0.2	8.8	2	16	0	1	1	0
2009	de Zavala et al. (2009) (study 2)	2008	UK	92	28.8	56.52	1	0	2.97	0.78	19.7	5	37	1	5	1	0
2013	de Zavala et al. (2013) (study 1)	2011	USA	134	29.99	49.6	1	1	0.31	0.22	12.4	2	16	0	1	2	0
2013	de Zavala et al. (2013) (study 2)	2011	USA	108	31.48	59.63	1	1	0.31	0.25	12.4	2	16	0	1	2	0
2013	de Zavala et al. (2013) (study 3)	2011	Poland	117	21.32	85.47	1	0	0.36	0.2	14.4	2	16	0	1	1	0
2013	de Zavala et al. (2013) (study 4)	2011	Poland	80	23.18	82.5	1	0	3.44	0.62	16.27	7	16	1	7	1	0
2021	Debska et al. (2021, men)	2019	Poland	49	23.7	0	1	0	109.08	24	22.08	5	34	34	170	1	0
2021	Debska et al. (2021, women)	2019	Poland	94	23.7	100	1	0	101.74	21.67	19.92	5	34	34	170	1	0
2009	Dechesne (2009)	2007	USA	128			1	0	6.23	0.66	26.15	9	40	1	9	2	0
2005	del Rosario & White (2005)	2003	USA	175	21.22	82.29	1	0	14.66	6.11	14.66	2	40	0	40	2	0
2011	Delic et al. (2011)	2009	Slovenia	306	20.8	79.1	1	0	12.6	6.4	12.6	2	40	0	40	1	0
2020	DeMarree et al. (2020, study 2)	2018	USA	692	19.43	62.63	1	0	0.44	0.17	17.6	2	40	0	1	2	0
2013	Demetrioff (2013, diss)	2011	Canada	132	20.9	50	0	0	15.88	5.67	15.88	2	40	0	40	2	0
2020	Den Hartog et al. (2020, study 1)	2018	USA	102	34.97	44	1	1	3.81	1.26	18.73	7	16	1	7	2	0
2020	Den Hartog et al. (2020, study 2)	2018	Netherlands	311	43	30.5	1	1	0.43	0.21	17.2	2	16	0	1	1	0
2021	Deol & Schermer (2021)	2019	Canada	461	18.48	57.7	1	0	57.03	5.37	17.03	2	40	40	80	2	0
2017	Derry et al. (2017, study 1)	2015	Australia	895	22.41	68	1	0	1.21	0.18	8.4	2	16	1	2	4	0
2017	Derry et al. (2017, study 2)	2015	Australia	298	34.38	59	1	1	1.23	0.19	9.2	2	16	1	2	4	0
2004	DeWall (2004)	2004	USA	103			0	0	19.02	7.15	19.02	2	40	0	40	2	1
2009	DeYoung (2009)	2007	USA	474			0	0	15.78	6.05	15.78	2	40	0	40	2	0
2020	Di Blasi et al. (2020, men)	2018	Italy	304	28.1	0	1	1	3.8	2.57	11.69	2	13	0	13	1	0
2020	Di Blasi et al. (2020, women)	2018	Italy	101	28.1	100	1	1	2.64	1.61	8.12	2	13	0	13	1	0
2021	Di Pierro & Fanti (2021)	2020	Italy	539	24.64	76.4	1	2	3.44	2.49	3.44	2	40	0	40	1	0
2003	Dickinson & Pincus (2003)	2001	USA	90	18.7	63.33	1	0	18.42	8.19	18.42	2	40	0	40	2	1
2019	Dinic & Vuijic (2019, sample 1)	2017	Serbia	404	39.92	50	1	2	0.31		12.4	2	23	0	1	1	0
2019	Dinic & Vuijic (2019, sample 2)	2017	Serbia	411	31.59	50.8	1	2	2.14		17.12	6	23	0	5	1	0
2020	Dinic & Vujic (2020, study 2)	2018	Serbia	284	28.86	45.8	1	2	0.3	0.19	12	2	16	0	1	1	0
2020	Dinic et al. (2020, sample 2)	2018	Serbia	404	34.59	50.5	1	1	0.31	0.19	12.4	2	40	0	1	1	0
2023	Dirtu & Prundeanu (2023)	2022	Romania	945	20.4	69.2	1	1	0.32	0.21	12.8	2	16	0	1	1	0
2021	Doerfler et al. (2021, study 2)	2019	USA	262	37.73	62	1	1	16.42	8.32	16.42	2	40	0	40	2	0
2014	Drat-Ruszczak et al. (2014)	2012	Poland	104	22.2	56.73	1	0	108.3	21.58	21.85	5	34	34	170	1	0
2016	DuBois et al. (2016)	2014	USA	300		57.33	1	1	0.26	0.18	10.4	2	16	0	1	2	0
2013	Dufner et al. (2013) (study 2)	2011	Germany	152	25.63	75.66	1	2	17.99	6.29	17.99	2	40	0	40	1	0
2017	Dumas et al. (2017,study 1)	2015	USA	198	25	44.4	1	1	2.84	0.74	18.4	5	13	1	5	2	0
2013	Dumitrescu et al. (2013)	2011	Romania	120	19.31	71.8	1	0	0.48	0.17	19.2	2	16	0	1	1	0
1997	Dunofsky (1997) (multiple cosmetic surgery)	1995	USA	16	49.4	100	1	2	17.62	6.09	17.62	2	40	0	40	2	0
1997	Dunofsky (1997) (no cosmetic surgery)	1995	USA	49	49.4	100	1	2	12.87	4.45	12.87	2	40	0	40	2	0
1997	Dunofsky (1997) (single cosmetic surgery)	1995	USA	20	49.4	100	1	2	17.2	8.62	17.2	2	40	0	40	2	0
2022	Dworkis & Patelli (2022; sample 1)	2022	USA	82	35.2	36.6	1	1	14.3	9.3	14.3	2	40	0	40	2	0
2022	Dworkis & Patelli (2022; sample 2)	2022	USA	90	33.7	45.6	1	1	12.4	9.2	12.4	2	40	0	40	2	0
2022	Dworkis & Patelli (2022; sample 3)	2022	USA	55	40.1	40	1	1	12.6	9.1	12.6	2	40	0	40	2	0
2006	Eaton et al. (2006)	2004	Canada	91	22.6	71.13	1	0	3.25	0.46	22.5	5	40	1	5	2	0
2010	Edelstein et al. (2010)	2008	USA	90	20.57	51	1	0	15.54	1.39	15.54	2	40	0	40	2	0
2019	Edershile et al. (2019, sample 1)	2017	USA	396	18.74	56.3	1	0	1.65		16.5	5	25	0	4	2	0
2019	Efrati et al. (2019, control sample)	2017	Israel	45	28.26	0	1	1	13.54	6.34	13.54	2	40	0	40	3	0
1996	Ehrenberg et al. (1996) (agreed ex couples)	1994	Canada	32		50	1	1	12.5	3.62	12.5	2	40	0	40	2	0
1996	Ehrenberg et al. (1996) (disagreed ex couples)	1994	Canada	32		50	1	1	16.56	5.29	16.56	2	40	0	40	2	0
2016	Eksi (2016)	2014	Turkey	62		54	1	0	7.24	7.07	18.1	2	16	0	16	1	0
2020	Elaad et al. (2020)	2018	Israel	70	24.6	40	1	0	3.05	0.59	20.5	5	40	1	5	3	0
2022	Elaad et al. (2022)	2021	Israel	100	22.5	85	1	0	3.08	0.54	20.8	5	40	1	5	1	0
2022	Engyel et al. (2022)	2021	Denmark	319	20.18	73	1	0	110.9	21.1	17.725	5	40	40	200	1	0
2014	Erkutlu (2014)	2012	Turkey	793	32.93		1	1	3.29	0.69	8.23	2	16	0	16	1	0
2016	Erkutlu & Chafra (2016)	2014	Turkey	1003	30.13	37	1	1	3.16	0.8	7.9	2	16	0	16	1	0
2017	Eskisu et al. (2017)	2015	Turkey	492	20.28	72.36	1	0	12.53	5.95	12.53	2	40	0	40	1	0
2003	Estrin (2003, diss, student sample)	2001	Canada	140	20.01	48.57	0	0	15.44	9.11	15.44	2	40	0	40	2	0
2020	Eterovic et al. (2020)	2018	Croatia	1077	23.08	85.52	1	0	12.49	6.74	12.49	2	40	0	40	1	0
2017	Etgar and Amichai-Hamburger (2017, sample 2)	2015	Israel	191		67.02	1	0	3.18	0.59	21.8	5	16	1	5	3	0
2004	Exline & Geyer (2004)	2001	USA	126	18.9	51.97	1	0	15.2	7.4	15.2	2	40	0	40	2	1
2012	Exline & Zell (2012) (study 2)	2010	USA	150	18.5	46.67	1	0	15.3	7.9	15.3	2	40	0	40	2	0
2012	Exline & Zell (2012) (study 3)	2010	USA	136	19.1	56.62	1	0	14.1	6.8	14.1	2	40	0	40	2	0
2004	Exline et al. (2004) (Study 1)	2001	USA	276		48.55	1	0	17.2	6.6	17.2	2	40	0	40	2	1
2004	Exline et al. (2004) (Study 3)	2001	USA	152	18.9	46.45	1	0	15.63	7.28	15.63	2	40	0	40	2	1
2004	Exline et al. (2004) (Study 4)	2003	USA	241	19	51.04	1	0	14.56	6.49	14.56	2	40	0	40	2	1
2004	Exline et al. (2004) (Study 5)	1999	USA	120	19.6	49.17	1	0	19.37	6.62	19.37	2	40	0	40	2	1
2004	Exline et al. (2004) (Study 6)	2003	USA	69	18	49.28	1	0	16.9	5.74	16.9	2	40	0	40	2	1
2008	Exline et al. (2008) (study 2)	2006	USA	136	19.3	50	1	0	15	6.9	15	2	40	0	40	2	0
2004	Exline, Single et al. (2004)	2001	USA	94	18.9	74.07	1	0	15.8	7.65	15.8	2	40	0	40	2	1
1996	Eyring &Sobelman (1996)	1994	USA	79	19	69.62	1	0	16.75	5.82	16.75	2	40	0	40	2	1
2020	Falco et al. (2020)	2018	Italy	217	45	55.7	1	1	3.31	2.65	10.18	2	13	0	13	1	0
2015	Falk et al. (2015, study 1, sample 1)	2013	Canada	107	21.66	77.57	1	0	2.12	0.46	21.2	5	40	0	4	2	0
2015	Falk et al. (2015, study 1, sample 2)	2013	Canada	187	19.98	74.33	1	0	2.03	0.43	20.3	5	40	0	4	2	0
2013	Falkenbach et al. (2013)	2011	USA	118	20	73.73	1	0	17.39	6.88	17.39	2	40	0	40	2	0
2017	Falkenbach et al. (2017, police sample)	2015	USA	1003			1	1	16.71	6.23	16.71	2	40	0	40	2	0
1998	Farwell & Wohlwend-Lloyd (1998) (study 1)	1996	USA	134		65.13	1	0	16.8		16.8	2	40	0	40	2	1
1998	Farwell & Wohlwend-Lloyd (1998) (study 3)	1996	USA	56		55.22	1	0	16.21		16.21	2	40	0	40	2	1
2021	Farzand et al. (2021, men)	2021	Cyprus	343		0	1	1	65.46	6.87	6.365	5	40	40	200	1	0
2021	Farzand et al. (2021, women)	2021	Cyprus	285		100	1	1	65.42	6.08	6.355	5	40	40	200	1	0
2022	Fatfouta & Heinze (2022)	2021	Germany	3134	21.1	75.4	1	1	3.81	2.55	3.81	2	40	0	40	1	0
2018	Fatfouta & Schröder-Abe (2018)	2016	Germany	648	23.92	79.69	1	1	13.33	6.07	13.33	2	40	0	40	1	0
2012	Faulkner, K (2012)	2011	USA	195			0	0	16.84		16.84	2	40	0	40	2	0
2021	Fazekas & Hatemi (2021, DK11)	2011	Denmark	2188	52.6	47	1	1	0.31	0.17	12.4	2	15	0	1	1	0
2021	Fazekas & Hatemi (2021, US13)	2013	USA	2090	33	41	1	1	0.32	0.21	12.8	2	40	0	1	2	0
2021	Fazekas & Hatemi (2021, US15)	2015	USA	420	48	53	1	1	0.31	0.17	12.4	2	40	0	1	2	0
2017	Ferenczi et al. (2017, men)	2015	USA	235	30.79	0	1	1	4.47	3.1	13.75	2	13	0	13	2	0
2017	Ferenczi et al. (2017, women)	2015	USA	339	30.79	100	1	1	3.67	2.69	11.29	2	13	0	13	2	0
2016	Filipe (2016)	2015	Portugal	1105		32.5	0	1	4.12	2.97	10.3	2	16	0	16	1	0
2013	Findley & Ojanen (2013) (study 1)	2011	USA	504	21.6	80.95	1	0	2.54	0.34	20.53	4	16	1	4	2	0
2013	Findley & Ojanen (2013) (study 2)	2011	USA	225		84	1	0	2.52	0.35	20.27	4	16	1	4	2	0
2009	Finkel et al. (2009) (study 1)	2007	USA	76	19.67	51.31	1	0	17.12	6.69	17.12	2	40	0	40	2	0
2009	Finkel et al. (2009) (study 2)	2007	USA	156	34.74	50	1	1	13.03	6.78	13.03	2	40	0	40	2	0
2009	Finkel et al. (2009) (study 3)	2007	USA	230	28.22	50	1	2	15.02	6.99	15.02	2	40	0	40	2	0
2006	Fisher & Exline (2006)	2004	USA	138	18.9	50	1	0	14.1	7.1	14.1	2	40	0	40	2	0
2005	Foster & Campbell (2005)	2003	USA	145	18.5	100	1	0	17.7		17.7	2	40	0	40	2	0
2007	Foster & Campbell (2007)	2002	USA	3895	25	75	1	2	15.63	6.77	15.63	2	40	0	40	2	1
2008	Foster & Trimm (2008) (study 1)	2006	USA	917	21	63	1	0	17.3	8.33	17.3	2	40	0	40	2	0
2008	Foster & Trimm (2008) (study 2)	2006	USA	193	22	75	1	0	14.83	7.18	14.83	2	40	0	40	2	0
2008	Foster & Trimm (2008) (study 3)	2006	USA	209	21	65	1	0	17.01	7.8	17.01	2	40	0	40	2	0
2003	Foster et al. (2003, asia)	2001	Asia	162			1	1	14.3	6.7	14.3	2	40	0	40	3	0
2003	Foster et al. (2003, canada)	2001	Canada	190			1	1	14.8	6.9	14.8	2	40	0	40	2	0
2003	Foster et al. (2003, europe)	2001	Europe	304			1	1	15	6.3	15	2	40	0	40	1	0
2003	Foster et al. (2003, middle east)	2001	Asia	104			1	1	13.9	6.9	13.9	2	40	0	40	3	0
2003	Foster et al. (2003, usa)	2001	USA	2546			1	1	15.3	6.8	15.3	2	40	0	40	2	0
2006	Foster et al. (2006) (Study 1)	2002	USA	272	19.4	68.75	1	0	17	7.1	17	2	40	0	40	2	1
2006	Foster et al. (2006) (Study 2)	2002	USA	213	19.6	58.69	1	0	17.3	6.6	17.3	2	40	0	40	2	1
2009	Foster et al. (2009) (study 1)	2007	USA	109	21	59	1	0	18.37	7.58	18.37	2	40	0	40	2	0
2009	Foster et al. (2009) (study 2)	2007	USA	119	20	55	1	0	18.14	7.96	18.14	2	40	0	40	2	0
2011	Foster et al. (2011) (study 1)	2009	USA	237	20.93	56	1	0	17.74	7.54	17.74	2	40	0	40	2	0
2011	Foster et al. (2011) (study 2)	2009	USA	71	21.2	58	1	0	18.07	7.09	18.07	2	40	0	40	2	0
2014	Foster et al. (2014) (study 2)	2012	USA	138	20.29	71	1	1	15.62	7.23	15.62	2	40	0	40	2	0
2015	Foster et al. (2015) (study 1)	2013	USA	1017	20.27	62	1	0	15.95	6.88	15.95	2	40	0	40	2	0
2015	Foster et al. (2015) (study 3)	2013	USA	262	19.28	75	1	0	15.06	6.66	15.06	2	40	0	40	2	0
2016	Foster et al. (2016) study 1 (online sample)	2014	multiple	10063	34.28	43	1	1	13.25	8.47	13.25	2	40	0	40	7	0
2016	Foster et al. (2016) study 1 (student sample)	2014	USA	2922	20.2	63	1	0	16.2	7.01	16.2	2	40	0	40	2	0
2016	Foster et al. (2016) study 2	2014	USA	1752		65	1	0	16.92	7.39	16.92	2	40	0	40	2	0
2016	Foster et al. (2016) study 3	2014	USA	646	21.54	61	1	0	17.26	7.37	17.26	2	40	0	40	2	0
2020	Foster et al. (2020, not only children)	2018	USA	7804	19	70	1	1	14.65	6.57	14.65	2	40	0	40	2	0
2020	Foster et al. (2020, only children)	2018	USA	885	19.7	66	1	1	14.43	6.59	14.43	2	40	0	40	2	0
2009	Foster, Shenesey & Goff (2009)	2007	USA	605	20	66	1	0	17.8	7.48	17.8	2	40	0	40	2	0
2012	Foti (2012, diss)	2010	Canada	323	18.7	55	0	0	0.54	0.15	21.6	2	40	0	1	2	0
2012	Foti et al. (2012)	2010	USA	468	19.5	74.6	1	0	5.11	3.04	12.78	2	16	0	16	2	0
2023	Fox et al. (2023, study 1)	2022	multiple	392	39.24		1	1	0.52	0.32	20.8	2	16	0	1	7	0
2023	Fox et al. (2023, study 2)	2022	multiple	626	48.11	75	1	1	2.63	0.48	16.3	5	16	1	5	7	0
2019	Freis & Allen (2019)	2017	USA	98	19.27	68.37	1	0	17.37	7.02	17.37	2	40	0	40	2	0
2021	Freis & Brunell (2021, sample 1)	2020	multiple	86	28.38	18.6	1	1	33.12	9.67	15.48	5	13	13	65	7	0
2021	Freis & Brunell (2021, sample 2)	2020	USA	226	31.82	46.9	1	1	31.13	9.42	13.95	5	13	13	65	2	0
2022	Freis & Brunell (2022)	2021	USA	231	30.31	51.08	1	1	2.55	0.63	15.5	5	13	1	5	2	0
2021	Freis & Hansen-Brown (2021, study 1)	2019	USA	280	19.01	50.71	1	0	16.95	7.21	16.95	2	40	0	40	2	0
2021	Freis & Hansen-Brown (2021, study 2)	2019	USA	135	18.62	68.15	1	0	5.16	3.38	12.9	2	16	0	16	2	0
2021	Freis & Hansen-Brown (2021, study 3)	2019	USA	209	20.14	63.16	1	0	15.22	6.97	15.22	2	40	0	40	2	0
2022	Freund et al. (2022)	2021	multiple	230	27.41	65.2	1	1	3.85	0.69	19	7	37	1	7	7	0
2016	Friesdorf (2016, NPI data unpublished)	2016	Canada	1177	19.3	76.8	0	0	14.06	7.09	14.06	2	40	0	40	2	0
1994	Fukunishi (1994) (men)	1992	Japan	100	20.8	0	1	0	14.6	6.2	14.6	2	40	0	40	3	0
1994	Fukunishi (1994) (women)	1992	Japan	115	20.8	100	1	0	14.6	6	14.6	2	40	0	40	3	0
1996	Fukunishi & Aoki (1996) (healthy controls)	1994	Japan	77	57.1	35.06	1	1	19.9	4.6	19.9	2	40	0	40	3	0
1996	Fukunishi et al. (1996) (chinese sample)	1994	China	70	19.4	50	1	0	19.1	5	19.1	2	40	0	40	3	0
1996	Fukunishi et al. (1996) (japanese sample)	1994	Japan	119	19.4	57.98	1	0	14	6.4	14	2	40	0	40	3	0
1996	Fukunishi et al. (1996) (USA sample)	1994	USA	121	21	45.45	1	0	17.5	4.5	17.5	2	40	0	40	2	0
2011	Fukushima & Hosoe (2011) (study 1) (females)	2009	Japan	194	35.2	100	1	1	6.38	4.26	6.38	2	40	0	40	3	0
2011	Fukushima & Hosoe (2011) (study 1) (males)	2009	Japan	243	37.2	0	1	1	8.54	5.62	8.54	2	40	0	40	3	0
2011	Fukushima & Hosoe (2011) (study 2)	2009	Japan	168	18.9	43.45	1	0	9.28	5.79	9.28	2	40	0	40	3	0
2006	Fukushima et al. (2006) (men)	2004	Japan	320	37.6	0	1	1	8.86	5.82	8.86	2	40	0	40	3	0
2006	Fukushima et al. (2006) (women)	2004	Japan	306	35	100	1	1	6.95	4.66	6.95	2	40	0	40	3	0
2008	Fulford et al. (2008)	2006	USA	233		57	1	0	18.18	6.46	19.65	2	37	0	37	2	0
1994	Gabriel et al. (1994) (men)	1992	USA	62	21.6	0	1	0	18.29	6.25	18.29	2	40	0	40	2	1
1994	Gabriel et al. (1994) (women)	1992	USA	84	21.6	100	1	0	15.08	6.5	15.08	2	40	0	40	2	1
2006	Gaertner, Iuzzini, & O’Mara (2006)	2005	USA	1182			0	0	17.25	6.79	17.25	2	40	0	40	2	1
2019	Garad et al. (2019, females)	2017	Canada	19		100	1	0	11.37	4.36	11.37	2	40	0	40	2	0
2019	Garad et al. (2019, males)	2017	Canada	29		0	1	0	13.1	5.33	13.1	2	40	0	40	2	0
2014	Garcia & Sikström (2014)	2012	USA	304	26.4	56.58	1	1	5.94	3.47	14.85	2	16	0	16	2	0
1998	Garduno & Sotres (1998)	1996	Mexiko	94	36.64	36.17	1	2	15.17		15.17	2	40	0	40	2	0
2018	Gazit & Aharony (2018)	2017	Israel	127	27	65.4	1	0	3.69	0.73	21.52	6	40	1	6	3	0
2021	Geary et al. (2021)	2021	Australia	542	28.87	62.9	1	1	3.68	3.01	9.2	2	16	0	16	4	0
2013	Gerbasi & Prentice (2013) (study 1, sample 1)	2011	USA	80		63.75	1	0	3.66	0.57	21.28	6	40	1	6	2	0
2014	Gerstenberg et al. (2014)	2012	Germany	84	22.56	71.43	1	0	17.78	3.19	17.78	2	40	0	40	1	0
2019	Geukes et al. (2019, CONNECT, zu T1)	2012	Germany	92	21.21	81.45	1	0	14.93	5.76	14.93	2	40	0	40	1	0
2019	Geukes et al. (2019, PILS)	2017	Germany	297	23.8	55.16	1	0	14.33	6.03	14.33	2	40	0	40	1	0
2023	Ghinassi et al. (2023)	2022	Italy	357	32.17	66.7	1	1	3.2	2.56	8	2	16	0	16	1	0
2010	Ghorbani et al. (2010)	2008	Iran	406	21.3	56.4	1	0	0.43	0.13	17.2	2	40	0	1	3	0
2014	Giacomin & Jordan (2014, study 1)	2012	Canada	205	18.85	74.15	1	0	11.91	5.59	11.91	2	40	0	40	2	0
2014	Giacomin & Jordan (2014, study 2a)	2012	Canada	83	18.18	83.13	1	0	15.94	7.08	15.94	2	40	0	40	2	0
2014	Giacomin & Jordan (2014, study 3)	2012	Canada	84	19.37	72.62	1	0	15.08	6.9	15.08	2	40	0	40	2	0
2016	Giacomin & Jordan (2016)	2014	Canada	146	18.62	79.59	1	0	15.6	6.88	15.6	2	40	0	40	2	0
2015	Giacomin & Jordan (study 1)(2015)	2013	Canada	99	19.07	83.84	1	0	10.88	6.51	10.88	2	40	0	40	2	0
2015	Giacomin & Jordan (study 2) (2015)	2014	Canada	166	19.53	68.07	1	0	15.16	7.63	15.16	2	40	0	40	2	0
2016	Giacomin & Jordan b (2016)	2014	Canada	178	18.86	82.02	1	0	13.39	6.5	13.39	2	40	0	40	2	0
2018	Giacomin & Role (2018, study 1)	2016	Canada	39	21.89	66.67	1	0	14.15	5.85	14.15	2	40	0	40	2	0
2018	Giacomin & Role (2018, study 2a)	2016	Canada	121	18.62	73.55	1	0	14.12	6.24	14.12	2	40	0	40	2	0
2021	Giacomin et al. (2021)	2020	Canada	332	31.39	59.04	1	1	4.22	3.45	10.55	2	16	0	16	2	0
2023	Giacomin et al. (2023)	2022	Canada	284	21.46	82.66	1	1	0.18	0.17	7.2	2	16	0	1	2	0
2018	Giambatista et al. (2018)	2016	USA	168		32	1	0	14.62	2.65	14.62	2	40	0	40	2	0
2012	Gino & Ariely (2012) (study 4)	2010	USA	159	25.38	44.03	1	2	4.3	3.75	10.75	2	16	0	16	2	0
2019	Giordano et al. (2019, men)	2016	Italy	283	22.77	0	1	0	13.45	8	13.45	2	40	0	40	1	0
2019	Giordano et al. (2019, women)	2016	Italy	344	21.61	100	1	0	9.1	5.69	9.1	2	40	0	40	1	0
2011	Given-Wilson et al. (2011)	2009	Australia	177	27.56		1	2	17.5	6.97	17.5	2	40	0	40	4	0
2012	Glover et al. (2012)	2011	USA	333	19.15	67	1	0	12.4		12.4	2	40	0	40	2	0
2021	Gökçearslan et al. (2021)	2019	Turkey	500		65	1	0	1.37	0.21	14.88	2	16	1	2	1	0
2016	Golec de Zavala et al. (2016) (study 4)	2014	Poland	427	43.57	53.16	1	0	5.38	3.23	13.45	2	16	0	16	1	0
2019	Gomez-Leal et al. (2019, women)	2017	Spain	594	35.76	100	1	0	11.82	4.96	11.82	2	40	0	40	1	0
2019	Gomez-Leal et al. (2019,men)	2017	Spain	197	35.76	0	1	0	12.39	5.3	12.39	2	40	0	40	1	0
2010	Goncalo et al. (2010) (study 1)	2008	USA	244		48	1	0	6.74	3.11	16.85	2	16	0	16	2	0
2010	Goncalo et al. (2010) (study 2)	2008	USA	38		36	1	0	5.48	2.84	13.7	2	16	0	16	2	0
2010	Goncalo et al. (2010) (study 3)	2008	USA	292		47	1	0	6.79	1.67	16.98	2	16	0	16	2	0
2020	Goodwin et al. (2020, study 1)	2018	USA	118	34.97	45	1	1	0.39	0.26	15.6	2	16	0	1	2	0
2020	Goodwin et al. (2020, study 2)	2018	USA	247	36.4	47.16	1	1	0.29	0.25	11.6	2	16	0	1	2	0
2010	Gordon & Dombeck (2010) (females)	2008	USA	187	19.8	100	1	0	16.88	6.63	16.88	2	40	0	40	2	0
2010	Gordon & Dombeck (2010) (males)	2008	USA	168	19.8	0	1	0	21.06	6.85	21.06	2	40	0	40	2	0
2020	Gornik-Durose (2020, study 2)	2018	Poland	123	35.07	73.2	1	1	97.32	19.75	18.62	5	34	34	170	1	0
2020	Gornik-Durose (2020, study 3)	2018	Poland	360	35.68	67.5	1	1	97.23	21.79	18.6	5	34	34	170	1	0
2021	Gornik-Durose (2021)	2019	Poland	287	24.6	80.5	1	2	2.92	0.7	19.2	5	34	1	5	1	0
2020	Gornik-Durose & Pyszkowska (2020)	2018	Poland	415	22.15	83.1	1	1	3.87	2.4	11.91	2	13	0	13	1	0
2009	Gottheim (2009)	2008	USA	181	20.75	61	0	0	21.48	6.81	21.48	2	40	0	40	2	0
2022	Grapsas et al. (2022)	2022	Germany	209	27.58	34	1	0	0.34	0.34	13.6	2	15	0	1	1	0
2017	Gray et al. (2017, study 1)	2015	USA	472	50.27	32	1	1	2.96	0.45	19.6	5	40	1	5	2	0
2017	Gray et al. (2017, study 2)	2015	USA	642	33.67	61	1	1	3.1	0.62	21	5	40	1	5	2	0
2014	Greaves et al. (2014)	2012	Australia	77	46	74	1	1	0.17	0.17	6.8	2	16	0	1	4	0
2008	Greenberger et al. (2008) (study 1)	2006	USA	466	20.1	78.1	1	0	0.49	0.18	19.6	2	40	0	1	2	0
2018	Greenier (2018)	2016	USA	128	18.95	69.53	1	0	14.81	6.58	14.81	2	40	0	40	2	0
2018	Greenwood et al. (2018)	2016	USA	208	21.2	69.23	1	0	1.25	0.18	10	2	16	1	2	2	0
2020	Grieve et al. (2020)	2018	Australia	155	24.07	79.35	1	1	32.7	9.13	13.92	4	16	16	64	4	0
2015	Grijalva & Newman (2015) (study 2)	2013	multiple	433	36.6	72.3	1	1	0.36	0.17	14.4	2	40	0	1	7	0
2014	Große Deters et al. (2014) (study 2a)	2012	Germany	209	23.49	78.47	1	0	0.32	0.2	12.8	2	15	0	1	1	0
2014	Große Deters et al. (2014) (study 2b)	2012	USA	153	20.18	60.78	1	0	0.37	0.21	14.8	2	16	0	1	2	0
2021	Grover & Furnham (2021, coaches)	2019	multiple	545	52	70.46	1	1	5.03	2.77	12.58	2	16	0	16	7	0
2021	Grover & Furnham (2021, home vs. work)	2019	multiple	903	34.2	56.3	1	1	4.53	3.34	11.33	2	16	0	16	7	0
2021	Grover & Furnham (2021, intelligence and resilience)	2019	multiple	232	30.6	47	1	1	4.04	2.93	10.1	2	16	0	16	7	0
2021	Grover & Furnham (2021)	2019	UK	139	28.82	39.57	1	1	8.72	3.29	21.8	2	16	0	16	1	0
2018	Grubbs et al. (2018, study 1a)	2016	USA	316	19	69	1	0	3.9	2.7	12	2	13	0	13	2	0
2018	Grubbs et al. (2018, study 1b)	2016	USA	242	18.9	63	1	0	3.6	2.6	11.08	2	13	0	13	2	0
2018	Grubbs et al. (2018, study 2a)	2016	USA	293	19.1	59.04	1	0	3.8	2.8	11.69	2	13	0	13	2	0
2018	Grubbs et al. (2018, study 2b)	2016	USA	567	18.9	68.43	1	0	3.7	2.7	11.38	2	13	0	13	2	0
2018	Grubbs et al. (2018, study 2c)	2016	USA	506	19.1	59.29	1	0	3.7	2.7	11.38	2	13	0	13	2	0
2018	Grubbs et al. (2018, study 2d)	2016	Mturk	747	34.4	63.18	1	1	2.8	2.7	8.62	2	13	0	13	7	0
2019	Grubbs et al. (2019, study 1, 1a)	2015	USA	567	19.2	50	1	0	4.02	2.85	12.37	2	13	0	13	2	0
2019	Grubbs et al. (2019, study 1, 3)	2014	USA	724	36.3	62	1	1	2.65	2.68	8.15	2	13	0	13	2	0
2019	Grubbs et al. (2019, study 1,2)	2016	USA	480	19	68.3	1	0	3.56	2.51	10.95	2	13	0	13	2	0
2019	Grubbs et al. (2019, study 2)	2015	USA	218	19.1	53	1	0	4.07	2.79	12.52	2	13	0	13	2	0
2019	Grubbs et al. (2019, study 3)	2015	USA	376	19.3	43.9	1	0	3.96	2.87	12.18	2	13	0	13	2	0
2021	Gu & Watts (2021)	2020	USA	257			1	0	13.99	7.15	13.99	2	40	0	40	2	0
2013	Gu et al. (2013)	2011	China	128	19.29	50.78	1	0	109.86		17.85	6	34	34	204	3	0
2021	Gu et al. (2021)	2021	China	250	30	49.6	1	1	4.67	0.77	24.4667	7	16	1	7	3	0
2017	Guedes (2017)	2015	Portugal	968	45.04	30.79	1	1	4.22	2.96	10.55	2	16	0	16	1	0
2019	Guedes & da Conceicao Goncalves (2019)	2017	Portugal	784	46	27.04	1	1	4.25	3.02	10.63	2	16	0	16	1	0
1992	Gurtman (1992)	1990	USA	279		66	1	0	14.65		14.65	2	40	0	40	2	1
1995	Gustafson & Ritzer (1995) (Study 1)	1992	USA	214		60	1	0	16.01	7.24	16.01	2	40	0	40	2	1
1995	Gustafson & Ritzer (1995) (Study 2)	1992	USA	367		70	1	0	15.93	7.15	15.93	2	40	0	40	2	1
2020	Ha et al. (2020)	2018	Korea	158		0	1	1	4.49	0.94	23.27	7	16	1	7	3	0
2019	Halper & Rios (2019, study 1)	2016	USA	273	35.12	0	1	1	4.77	3.82	11.92	2	16	0	16	2	0
2019	Halper & Rios (2019, study 2)	2016	USA	144	18.93	59	1	0	5.34	2.87	13.35	2	16	0	16	2	0
2019	Halper & Rios (2019, study 3)	2016	USA	197	35.04	54.3	1	1	4.08	3.63	10.2	2	16	0	16	2	0
2018	Ham et al. (2018) (prestudy)	2016	USA	53			1	0	5.7		14.25	2	16	0	16	2	0
2019	Hamamura (2019)	2018	Australia	64	23.7	79.2	0	0	12.64		12.64	2	40	0	40	4	0
2015	Hample & Irions (2015)	2013	USA	461	20.3	70	1	0	5.61	1.26	20.49	10	40	1	10	2	0
2021	Hamstra et al. (2021, study 1)	2019	Europe	79	47.96	41.8	1	1	6.51	3.58	16.28	2	16	0	16	1	0
2021	Hamstra et al. (2021, study 2)	2019	Europe	125	42.45	39.2	1	1	4.26	2.63	10.65	2	16	0	16	1	0
2021	Hamstra et al. (2021, study 3)	2019	Europe	119	36.51	37.8	1	1	4.36	2.7	10.9	2	16	0	16	1	0
2018	Hanke et al. (2018, data 1, men)	2016	Germany	66		0	1	2	16.65	7.45	16.65	2	40	0	40	1	0
2018	Hanke et al. (2018, data 1, women)	2016	Germany	231		100	1	2	13.14	5.73	13.14	2	40	0	40	1	0
2018	Hanke et al. (2018, data 2, men)	2016	Germany	40		0	1	2	13.48	7.47	13.48	2	40	0	40	1	0
2018	Hanke et al. (2018, data 2, women)	2016	Germany	103		100	1	2	13.78	6.39	13.78	2	40	0	40	1	0
2021	Hansen-Brown & Freis (2021, study 1)	2018	USA	205		61	1	0	16.07	6.63	16.07	2	40	0	40	2	0
2021	Hansen-Brown & Freis (2021, study 2)	2018	USA	137		54	1	0	15.05	7.33	15.05	2	40	0	40	2	0
2023	Hanson et al. (2023)	2021	USA	531	21.93	30.09	1	0	5.84	3.1	14.6	2	16	0	16	2	0
2021	Hardaker & Tsakanikos (2021)	2020	USA	85	20.06	91.76	1	0	10.4	5.46	10.4	2	40	0	40	2	0
2022	Hardaker & Tsakanikos (2022)	2022	USA	188	20.68	86.7	1	0	11.18	4.73	11.18	2	40	0	40	2	0
2023	Harhoff et al. (2023; study 1)	2022	Germany	298	29.82	78.5	1	1	0.31	0.18	12.4	2	40	0	1	1	0
2023	Harhoff et al. (2023; study 2)	2022	Germany	256	27.05	75	1	1	0.35	0.16	14	2	40	0	1	1	0
2021	Harmanci & Okray (2021; study 1)	2021	Turkey	63	26.6	0	1	1	9.49	2.02	23.725	2	16	0	16	1	0
2021	Harmanci & Okray (2021; study 2)	2021	Turkey	65	22.71	0	1	1	8.66	1.53	21.65	2	16	0	16	1	0
2023	Harris et al. (2023)	2022	USA	204	43.94	56.86	1	1	9.68	7.31	9.68	2	40	0	40	2	0
2014	Hart & Adams (2014)	2012	USA	465	18.78	71.83	1	0	16.69	6.92	16.69	2	40	0	40	2	0
2021	Hart & Stekler (2021)	2020	USA	302		36.75	1	1	0.35	0.31	14	2	16	0	1	2	0
2011	Hart et al. (2011) (study 1)	2009	USA	63	18.98	50.79	1	0	16.78	7.28	16.78	2	40	0	40	2	0
2011	Hart et al. (2011) (study 2)	2009	USA	99	25.79	36.36	1	0	14.67	7.08	14.67	2	40	0	40	2	0
2011	Hart et al. (2011) (study 3)	2009	Netherlands	529	40.1	51.04	1	1	4.55	2.87	11.38	2	16	0	16	1	0
2016	Hart et al. (2016)	2014	USA	267	18.93	73.67	1	0	14.92	6.55	14.92	2	40	0	40	2	0
2017	Hart et al. (2017)	2015	USA	368	37.99	63.86	1	1	11.82	7.92	11.82	2	40	0	40	2	0
2018	Hart et al. (2018, study 1)	2016	USA	421	36.43	64.1	1	1	12.49	8.13	12.49	2	40	0	40	2	0
2019	Hart et al. (2019)	2017	USA	512	19.41	66.73	1	0	4.77	3.36	11.92	2	16	0	16	2	0
2020	Hart et al. (2020)	2018	Mturk	450	35.53	53.11	1	1	14.37	8.67	14.37	2	40	0	40	7	0
2021	Hart et al. (2021, study 1)	2019	Mturk	417	37.02	53.72	1	1	12.76	8.72	12.76	2	40	0	40	7	0
2021	Hart et al. (2021, study 2)	2019	Mturk	467	37.75	40.26	1	1	19.5	7.65	19.5	2	40	0	40	7	0
2021	Hart et al. (2021)	2020	USA	417	37.02	73	1	1	12.76	8.72	12.76	2	40	0	40	2	0
2024	Hart et al. (2024)	2023	USA	514	18.66	79	1	0	3.85	2.5	22	7	13	0	7	2	0
2017	Hart, Adams, Burton & Tortoriello (2017, study 1)	2015	USA	264	18.78	65.53	1	0	17.4	6.9	17.4	2	40	0	40	2	0
2017	Hart, Adams, Burton & Tortoriello (2017, study 2)	2015	USA	303	18.79	78.21	1	0	15	6.9	15	2	40	0	40	2	0
2021	Hart, Richardson & Tortoriello a(2021 )	2019	USA	448	36.79	61.8	1	1	0.31	0.2	12.4	2	40	0	1	2	0
2021	Hart, Richardson & Tortoriello b (2021, students)	2019	USA	680	18.6	77.94	1	0	15.56	7.03	15.56	2	40	0	40	2	0
2017	Hart, Richardson et al. (2017)	2015	USA	542	36.6	60.15	1	1	12.54	7.79	12.54	2	40	0	40	2	0
2020	Hart, Tortoriello & Breeden (2020)	2018	USA	515	18.98	73.2	1	0	4.04	2.81	12.43	2	13	0	13	2	0
2019	Hart, Tortoriello & Richardson (2019)	2017	USA	405	38.07	62	1	1	12.07	8	12.07	2	40	0	40	2	0
2020	Hart, Tortoriello & Richardson a (2020)	2018	USA	273	18.94	78.39	1	0	15.22	7.1	15.22	2	40	0	40	2	0
2020	Hart, Tortoriello & Richardson b (2020, study 1)	2018	USA	311	18.78	64.95	1	0	17.32	6.87	17.32	2	40	0	40	2	0
2020	Hart, Tortoriello & Richardson b (2020, study 3)	2018	USA	279	37.77	60.22	1	1	13.83	8.47	13.83	2	40	0	40	2	0
2018	Hart, Tortoriello, Richardson & Adams (2018)	2016	USA	131	18.64	83.21	1	0	14.61	7	14.61	2	40	0	40	2	0
2020	Hart, Tortoriello, Richardson & Breeden (2020)	2018	USA	232	18.36	85.34	1	0	15.08	7.14	15.08	2	40	0	40	2	0
2019	Hart,..Breeden (2019)	2017	Mturk	524	37.89	61.07	1	1	12.44	8.09	12.44	2	40	0	40	7	0
2021	Hart...& Adams (2021)	2019	USA	336	18.58	69.94	1	0	16.48	7.58	16.48	2	40	0	40	2	0
2018	Hatemi & Fazekas (2018)	2016	USA	750	51	57	1	1	0.28	0.17	11.2	2	40	0	1	2	0
2022	He (2022)	2021	USA	96	32.7	100	1	1	2.46	2.44	9.73333	7	13	1	7	2	0
2020	Heinze et al. (2020, study 1)	2018	Germany	224	24.05	75.45	1	1	11.13	5.45	11.13	2	40	0	40	1	0
2020	Heinze et al. (2020, study 3,targets)	2018	Germany	648	27.68	81.48	1	1	11.8	5.96	11.8	2	40	0	40	1	0
2016	Hennessy (2016)	2014	USA	205	27.08	55.12	1	2	3.08	0.58	11.89	8	40	1	8	2	0
2010	Hepper et al. (2010) (study 2)	2008	Western world	416	23.92	76	1	2	5.24	3.68	13.97	2	15	0	15	7	0
2013	Hepper et al. (2013) (chinese)	2011	China	404	21.29	54	1	0	4.64	3.54	12.37	2	15	0	15	3	0
2014	Hepper et al. (2014) (community)	2012	UK	69	19.45	0	1	1	15.44	7.15	15.44	2	40	0	40	1	0
2014	Hepper et al. (2014) (prisoners)	2012	UK	77	20.04	0	1	1	18.78	7.11	18.78	2	40	0	40	1	0
2014	Hepper, Hart & Sedikides (2014) (study 1)	2012	multiple	282	22.36	81.6	1	2	11.99	6.68	11.99	2	40	0	40	7	0
2014	Hepper, Hart & Sedikides (2014) (study 2)	2012	UK	95	19.74	100	1	0	11.39	6.43	11.39	2	40	0	40	1	0
2014	Hepper, Hart & Sedikides (2014) (study 3)	2012	UK	88	20.86	68.2	1	0	11.96	5.81	11.96	2	40	0	40	1	0
2017	Hermann & Fuller (2017)	2015	USA	634	38.1	57.3	1	1	11.94	7.91	11.94	2	40	0	40	2	0
2015	Hermann et al. (2015) (study 1)	2013	USA	206	18.9	69	1	0	15.5	6.37	15.5	2	40	0	40	2	0
2015	Hermann et al. (2015) (study 2)	2013	USA	183	18.9	65	1	0	15.98	6.46	15.98	2	40	0	40	2	0
2021	Heym et al. (2021, study 3)	2019	Mturk	285	29.8	45.96	1	1	9.31		14.9	2	25	0	25	7	0
1993	Hibbard (1993) (ACA)	1991	USA	127	21.07		1	0	18.64		18.64	2	40	0	40	2	0
1993	Hibbard (1993) (non-adult children of alcoholics)	1991	USA	528	21.07		1	0	16.95		16.95	2	40	0	40	2	0
1996	Hickman et al. (1996)	1994	USA	325		64	1	0	16.66		12.34	2	54	0	54	2	0
2016	Highhouse et al. (2016) (study 1)	2014	USA	348		58.5	1	1	1.97	0.63	12.93	4	16	1	4	2	0
2016	Hill (2016, women)	2014	USA	236	19.42	100	1	0	16.04	6.63	16.04	2	40	0	40	2	0
2016	Hill (2016,men)	2014	USA	129	19.42	0	1	0	18.25	6.54	18.25	2	40	0	40	2	0
2012	Hill & Roberts (2012) (über 25 jährige)	2010	USA	266			1	2	12.94	7.02	12.94	2	40	0	40	2	0
2012	Hill & Roberts (2012) (unter 25 jährige)	2010	USA	397			1	2	16.88	6.87	16.88	2	40	0	40	2	0
1998	Hill & Yousey (1998) (clergy)	1996	USA	99			1	1	11.98	5.38	11.98	2	40	0	40	2	0
1998	Hill & Yousey (1998) (librarians)	1996	USA	195			1	1	11.09	6	11.09	2	40	0	40	2	0
1998	Hill & Yousey (1998) (politicians)	1996	USA	42			1	1	15.19	6.22	15.19	2	40	0	40	2	0
1998	Hill & Yousey (1998) (professors)	1996	USA	123			1	1	12.4	5.87	12.4	2	40	0	40	2	0
2019	Hill et al. (2019)	2017	USA	206	19.72	68.4	1	0	5.11	4.5	12.775	2	16	0	16	2	0
2015	Hirschi & Jaensch (2015)	2013	Germany	314	29	68	1	1	5.81	3.22	15.49	2	15	0	15	1	0
2005	Hodson & Olson (2005, study 3)	2003	Canada	177	19.27	81.36	1	0	0.29	0.74	11.6	7	40	0	1	2	0
2005	Hodson & Olson (2005, study 4)	2004	Canada	188	20.93	82.45	1	0	0.35	0.86	14	7	20	0	1	2	0
2009	Hodsson et al. (2009)	2007	Canada	197	20.06	79.19	1	0	0.51		20.4	7	20	0	1	2	0
2013	Hoffman et al. (2013)	2011	USA	68	38	43	1	1	13.88	6.65	13.88	2	40	0	40	2	0
2011	Holtzman (2011) (female)	2009	USA	117		100	1	0	1.34	0.17	13.6	2	40	1	2	2	0
2011	Holtzman (2011) (males)	2009	USA	92		0	1	0	1.38	0.16	15.2	2	40	1	2	2	0
2010	Holtzman et al. (2010) (female)	2008	USA	42	18.7	100	1	0	1.41	0.18	16.4	2	40	1	2	2	0
2010	Holtzman et al. (2010) (male)	2008	USA	37	18.7	0	1	0	1.46	0.17	18.4	2	40	1	2	2	0
2021	Horton (2021)	2019	Mturk	380		48	1	1	11.77	8.3	11.77	2	40	0	40	7	0
2009	Horton & Sedikides (2009) (study 1)	2007	USA	120			1	0	15.64	6.81	15.64	2	40	0	40	2	0
2009	Horton & Sedikides (2009) (study 2)	2007	USA	160		69.37	1	0	14.19	6.65	14.19	2	40	0	40	2	0
2014	Horton & Tritsch (2014)	2011	USA	145	19.66	32.41	1	0	16.03	7.22	16.03	2	40	0	40	2	0
2006	Horton et al. (2006) (study 1)	2001	USA	222	19	62.61	1	0	17.26	7.69	17.26	2	40	0	40	2	1
2010	Horvath & Morf (2010) (study 1)	2008	Switzerland	57	23.81	71.93	1	2	14.68	6.43	14.68	2	40	0	40	1	0
2010	Horvath & Morf (2010) (study 2)	2008	Switzerland	79	25.42	63.29	1	2	14.85	5.79	14.85	2	40	0	40	1	0
2023	Hoskin et al. (2023)	2017	USA	554	28.1	0	1	1	2.79	1.27	6.975	2	16	0	16	2	0
2021	Houston et al. (2021, study 2)	2019	USA	222	20	74.32	1	0	9.91		15.86	2	25	0	25	2	0
2011	Howell et al. (sample 1b)	2009	Canada	239	20.6	72.6	1	0	16.44	6.9	16.44	2	40	0	40	2	0
2020	Howes et al. (2020)	2018	USA	170	19.52	78.82	1	0	1.39	0.16	15.6	2	40	1	2	2	0
2020	Huang et al. (2020)	2018	China	95	36.84	20	1	1	0.42	0.22	16.8	2	16	0	1	3	0
2020	Huang...&Tam (2020, study 2)	2013	Asia	157	62.99	14	1	1	3.31	0.7	23.1	5	16	1	5	3	0
2016	Hyun et al. (2016)	2014	Korea	210	22.1	50	1	1	4.29	0.65	21.93	7	40	1	7	3	0
2015	Iliescu et al. (2015) (study 2, sample 2)	2013	Romania	490	34	37	1	1	18.48	5.01	18.48	2	40	0	40	1	0
2020	Imamoglu & Batigum (2020, men)	2018	Turkey	237	31.17	0	1	2	5.46	3.14	13.65	2	16	0	16	1	0
2020	Imamoglu & Batigum (2020, women)	2018	Turkey	271	31.17	100	1	2	4.62	2.99	11.55	2	16	0	16	1	0
1995	Irwin (1995)	1993	Australia	190	31.5	52.63	1	2	11.74	6.34	11.74	2	40	0	40	4	0
2020	Jablonska & Zajdel (2020)	2018	Poland	384		50.8	1	1	14.46	7.05	14.46	2	40	0	40	1	0
1992	Jackson et al. (1992) (men)	1990	USA	102		0	1	0	15.88	6.71	15.88	2	40	0	40	2	1
1992	Jackson et al. (1992) (women)	1990	USA	199		100	1	0	15.95	7.13	15.95	2	40	0	40	2	1
2020	Jackson et al. (2020)	2018	Canada	751	20	79.4	1	0	0.25		10	2	16	0	1	2	0
2018	Jahani et al. (2018)	2016	Iran	412	32.4	58	1	0	8.82	3.65	22.05	2	16	0	16	3	0
2022	Jain et al. (2022)	2021	Canada	436	21.68	51.15	1	0	13.1	7.29	13.1	40	40	0	40	2	0
2006	Jakobwitz & Egan (2006)	2004	UK	82	29	63	1	1	16.4	6.8	16.4	2	40	0	40	1	0
2017	Jauk et al. (2015, study 1)	2015	Austria	204	24.26	50	1	2	14.92	6.58	14.92	2	40	0	40	1	0
2017	Jauk et al. (2015, study 2)	2015	Austria	202	22.88	49	1	2	15.55	6.78	15.55	2	40	0	40	1	0
2017	Jauk et al. (2015, study 3)	2015	Austria	199	23.43	74	1	2	13.22	6.58	13.22	2	40	0	40	1	0
2017	Jauk et al. (2015, study 4)	2015	Austria	401	24.85	50	1	2	16.13	6.8	16.13	2	40	0	40	1	0
2016	Jauk et al. (2016) (men)	2014	Austria	44	22.87	0	1	2	2.57	0.35	20.93	4	40	1	4	1	0
2016	Jauk et al. (2016) (women)	2014	Austria	46	22.87	100	1	2	2.66	0.34	22.13	4	40	1	4	1	0
2021	Jauk et al. (2021, german sample)	2019	Germany	258	24.61	63.57	1	0	3.24	0.9	14.93	7	13	1	7	1	0
2021	Jauk et al. (2021, japanese sample)	2019	Japan	280	19.1	50.34	1	0	3.26	0.91	15.07	7	13	1	7	3	0
2023	Ji et al. (2023)	2022	China	596	31.71	46.3	1	1	0.29	0.18	11.6	2	16	0	1	3	0
2021	Jiang et al. (2021)	2020	China	370		57	1	1	5.83	3.19	14.575	2	16	0	16	3	0
2018	Jin & Ryu (2018)	2016	Mturk	398	33.15	59.3	1	1	3.62	1.67	17.47	7	19	1	7	7	0
2013	Jiyoung & Gabsook (2013)	2011	Korea	180		95	1	1	2.9	0.38	19	5	35	1	5	3	0
2021	Johnson et al. (2021)	2019	USA	118		43.2	1	1	0.31	0.19	12.4	2	16	0	1	2	0
2018	Jonason & Davis (2018, men)	2016	Australia	88	21.2	0	1	0	4.55	3.24	11.38	2	16	0	16	4	0
2018	Jonason & Davis (2018, women)	2016	Australia	217	21.2	100	1	0	3.5	2.84	8.75	2	16	0	16	4	0
2010	Jonason & Kavanagh (2010) (females)	2008	Western world	244	27.23	100	1	2	11.74	6.13	11.74	2	40	0	40	7	0
2010	Jonason & Kavanagh (2010) (males)	2008	Western world	58	29.84	0	1	2	13.22	7.47	13.22	2	40	0	40	7	0
2010	Jonason & Tost (2010) (study 1) (females)	2008	USA	186	21.12	100	1	0	14.1	6.33	14.1	2	40	0	40	2	0
2010	Jonason & Tost (2010) (study 1)(males)	2008	USA	73	21.12	0	1	0	15.99	7.12	15.99	2	40	0	40	2	0
2018	Jonason & Zeigler-Hill (2018, study 1)	2016	USA	300	33.15	51.33	1	1	8.26	5.89	8.26	2	40	0	40	2	0
2009	Jonason et al. (2009) (female)	2007	USA	136	23.5	100	1	0	17.36	6.84	17.36	2	40	0	40	2	0
2009	Jonason et al. (2009) (male)	2007	USA	88	23.5	0	1	0	20.3	7.59	20.3	2	40	0	40	2	0
2010	Jonason et al. (2010) (study 2) (females)	2008	USA	221	20.81	100	1	0	16.17	6.89	16.17	2	40	0	40	2	0
2010	Jonason et al. (2010) (study 2) (males)	2008	USA	100	20.81	0	1	0	17.93	6.64	17.93	2	40	0	40	2	0
2011	Jonason et al. (2011, study 2)	2009	Australia	131		69	1	0	4.2	2.76	10.5	2	16	0	16	4	0
2012	Jonason et al. (2012) (females)	2010	USA	119	33.57	100	1	1	11.35	6.83	11.35	2	40	0	40	2	0
2012	Jonason et al. (2012) (males)	2010	USA	91	33.57	0	1	1	14.41	8.45	14.41	2	40	0	40	2	0
2013	Jonason et al. (2013)	2011	UK	263	24.72	71.86	1	2	0.34	0.18	13.6	2	40	0	1	1	0
2017	Jonason et al. (2017, men)	2015	USA	297	19.96	0	1	0	11.17	4.9	11.17	2	40	0	40	2	0
2017	Jonason et al. (2017, women)	2015	USA	939	19.96	100	1	0	9.13	4.56	9.13	2	40	0	40	2	0
2010	Jonason, Li & Buss (2010) (females)	2008	USA	222	26	100	1	2	15.97	6.84	15.97	2	40	0	40	2	0
2010	Jonason, Li & Buss (2010) (males)	2008	USA	114	28	0	1	2	19.99	8.08	19.99	2	40	0	40	2	0
2013	Jonason, Lyons, Bethell & Ross (2013) (females)	2011	UK	292	25.1	100	1	2	0.44	0.29	17.6	2	40	0	1	1	0
2013	Jonason, Lyons, Bethell & Ross (2013) (males)	2011	UK	60	25.1	0	1	2	0.56	0.28	22.4	2	40	0	1	1	0
2013	Jones (2013)	2011	multiple	119	31.91	53.78	1	1	1.25	0.22	10	2	16	1	2	7	0
2014	Jones (2014)	2012	USA	187	31.97	50.3	1	1	1.27	0.21	10.8	2	16	1	2	2	0
2014	Jones & Brunell (2014) (study 1)	2011	USA	201	20.55	75.12	1	0	18.27	6.57	18.27	2	40	0	40	2	0
2014	Jones & Brunell (2014) (study 2)	2011	USA	227	22.24	57.71	1	0	17.32	6.56	17.32	2	40	0	40	2	0
2017	Jones & De Roos (2017 b, study 1, men)	2015	Mturk	239	30.73	0	1	1	0.38	0.19	15.2	2	40	0	1	7	0
2017	Jones & De Roos (2017 b, study 1, women)	2015	Mturk	423	30.73	100	1	1	0.31	0.19	12.4	2	40	0	1	7	0
2017	Jones & De Roos (2017, study 1)	2015	Mturk	374	30.71	63	1	1	1.31	0.19	12.4	2	40	1	2	7	0
2017	Jones & De Roos (2017, study 2)	2015	Mturk	190	29.88	52.63	1	1	1.37	0.2	14.8	2	40	1	2	7	0
2013	Jones & Figueredo (2013) (study 1) (females)	2011	USA	298	20.62	100	1	0	1.35	0.17	14	2	40	1	2	2	0
2013	Jones & Figueredo (2013) (study 1) (males)	2011	USA	99	20.62	0	1	0	1.42	0.18	16.8	2	40	1	2	2	0
2013	Jones & Figueredo (2013) (study 2) (females)	2011	USA	210	31.28	100	1	1	1.29	0.22	11.6	2	16	1	2	2	0
2013	Jones & Figueredo (2013) (study 2) (males)	2011	USA	178	31.28	0	1	1	1.38	0.21	15.2	2	16	1	2	2	0
2014	Jones & Paulhus (2014) (study 3) (females)	2012	North America	133	28.9	100	1	1	0.3	0.18	12	2	40	0	1	2	0
2014	Jones & Paulhus (2014) (study 3) (males)	2012	North America	97	28.9	0	1	1	0.38	0.19	15.2	2	40	0	1	2	0
2014	Jones & Weiser (2014) (females)	2012	Mturk	427	30.53	100	1	1	1.29	0.2	11.6	2	16	1	2	7	0
2014	Jones & Weiser (2014) (males)	2012	Mturk	457	30.53	0	1	1	1.38	0.21	15.2	2	16	1	2	7	0
2014	Jones et al. (2014) (sample 1)	2012	USA	261	29.95	0	1	1	1.34	0.21	13.6	2	16	1	2	2	0
2017	Jones et al. (2017)	2015	multiple	272	22.62	29.04	1	1	3.1	3.02	7.75	2	16	0	16	7	0
2016	Jones, Norville & Wright (2016, study 1)	2014	USA	120	21.64	45	1	0	16.82	6.9	16.82	2	40	0	40	2	0
2016	Jones, Norville & Wright (2016, study 2)	2014	USA	166	21.86	56.6	1	0	16.57	6.18	16.57	2	40	0	40	2	0
2021	Jordan et al. (2021; sample 1)	2020	USA	1297	19.88	70.86	1	0	3.31	2.93	3.31	2	40	0	40	2	0
2021	Jordan et al. (2021; sample 2)	2020	USA	794		76	1	1	4.59	2.29	4.59	2	40	0	40	2	0
2021	Jordan et al. (2021; sample 3)	2020	USA	985		56	1	1	5.41	2.93	5.41	2	40	0	40	2	0
2021	Jordan et al. (2021; sample 4)	2020	Germany	1682		72	1	1	3.7	2.58	3.7	2	40	0	40	1	0
1986	Joubert (1986)	1984	USA	57		70.18	1	0	16.37	7.69	12.13	2	54	0	54	2	0
1989	Joubert (1989) (men)	1987	USA	31		0	1	0	18.23	7.66	13.5	2	54	0	54	2	0
1989	Joubert (1989) (women)	1987	USA	54		100	1	0	15.27	6.03	11.31	2	54	0	54	2	0
1992	Joubert (1992)	1990	USA	169	21	71.01	1	0	17.74	8.03	13.14	2	54	0	54	2	0
1995	Joubert (1995) (men)	1993	USA	38		0	1	0	19.84	8.68	14.7	2	54	0	54	2	0
1995	Joubert (1995) (women)	1993	USA	87		100	1	0	16.99	7.18	12.59	2	54	0	54	2	0
1998	Joubert (1998) (men)	1996	USA	31		0	1	0	21.8	6.9	16.15	2	54	0	54	2	0
1998	Joubert (1998) (women)	1996	USA	38		100	1	0	18	7.5	13.33	2	54	0	54	2	0
2017	Ju et al. (2017)	2015	China	239	22.16	0	1	0	5.23	2.07	16.09	2	13	0	13	3	0
2012	Judd (2012)	2012	USA	174		24.8	0	0	13.55	6.92	13.55	2	40	0	40	2	0
2006	Judge et al. (2006) (study 1)	2004	USA	134			1	0	0.52	0.15	20.8	2	37	0	1	2	0
2006	Judge et al. (2006) (study 2)	2004	USA	131		21	1	1	0.59	0.19	23.6	2	37	0	1	2	0
2012	Jung & Jamieson (2012) (student sample)	2009	Canada	45	21.27	0	1	0	5.69	3.43	14.23	2	16	0	16	2	0
2019	Kalemi et al. (2019, no criminal record sample)	2017	Greece	150	36.07	100	1	1	10.85	6.41	10.85	2	40	0	40	1	0
2008	Kalliopuska (2008)	2006	Finnland	879			1	2	10.7	7.2	7.93	2	54	0	54	1	0
2021	Kalowski et al. (2021)	2020	Poland	240	22.35	50.42	1	1	3.05	0.66	20.5	5	34	1	5	1	0
2020	Kanabar et al. (2020)	2019	UK	100	30.99	51	1	1	2.74	1.01	17.4	4	15	1	5	1	0
2020	Kanaber & Fletcher (2020)	2018	UK	100	30.99	51	1	1	2.74	1.01	17.4	5	16	1	5	1	0
2018	Kanbur (2018)	2016	Turkey	149			1	1	2.98	0.61	19.8	5	16	1	5	1	0
2003	Kansi (2003)	2001	Sweden	227	41.82	60.79	1	1	8.08	4.14	11.14	2	29	0	29	1	0
2013	Kapidic (2013)	2011	USA	288	19.45		1	0	5.59	3.11	13.98	2	16	0	16	2	0
2015	Kapidzic & Martins (2015)	2013	USA	288	19.45	51.04	1	0	5.59	3.11	13.98	2	16	0	16	2	0
2019	Karandikar et al. (2019, men)	2017	multiple	105	24.94	0	1	1	4.97	3.23	12.42	2	16	0	16	7	0
2019	Karandikar et al. (2019, women)	2017	multiple	250	24.94	100	1	1	4.04	2.91	10.1	2	16	0	16	7	0
2018	Kardum et al. (2018, men)	2015	Croatia	100	24.57	0	1	0	14.91	7.76	14.91	2	40	0	40	1	0
2018	Kardum et al. (2018, women)	2015	Croatia	100	23.2	100	1	0	12.57	5.1	12.57	2	40	0	40	1	0
2022	Kardum et al. (2022, men)	2021	Croatia	188	39.55	0	1	1	10.59	7.18	9.8359	2	40	1	40	1	0
2022	Kardum et al. (2022, women)	2021	Croatia	188	42.15	100	1	1	9.03	5.3	8.2359	2	40	1	40	1	0
2015	Kausel et al. (2015) (study 1)	2013	USA	278	19.01	55.04	1	0	0.34	0.21	13.6	2	16	0	1	2	0
2015	Kausel et al. (2015) (study 4)	2013	USA	124		55.65	1	0	0.4	0.15	16	2	40	0	1	2	0
2013	Kavanagh et al. (2013) (females)	2011	Australia	205	30.8	100	1	1	2.7	0.52	17	5	16	1	5	4	0
2013	Kavanagh et al. (2013) (males)	2011	Australia	22	29.5	0	1	1	2.92	0.44	19.2	5	16	1	5	4	0
2020	Keener (2020, millenials)	2018	USA	402	22	69	1	0	5.36	2.8	16.49	2	13	0	13	2	0
2020	Keener (2020, non-millenials)	2018	USA	105	43	57	1	1	4.26	2.44	13.11	2	13	0	13	2	0
2010	Keiler (2010) (only hetero males)	2008	USA	104	21	0	1	0	0.31	0.21	12.4	2	16	0	1	2	0
2022	Kertzman et al. (2022)	2021	Israel	120			1	1	17.85	7.6	17.2821	2	40	1	40	1	0
2021	Kesenheimer & Greitemeyer (2021)	2019	German-Speaking	261	24.39	78.16	1	2	20.11	0.28	10.27	2	16	16	32	1	0
2011	Khodabakhsh & Besharat (2011)	2009	Iran	609		65.51	1	0	14.84	6.47	14.84	2	40	0	40	3	0
2019	Kilic & Eryilmaz (2019)	2016	Turkey	255	18.75	51.4	1	0	6.46	2.67	16.15	2	16	0	16	1	0
2021	Kim & Barry (2021, men)	2019	USA	151	24.88	0	1	1	8.33	4.01	20.83	2	16	0	16	2	0
2021	Kim & Barry (2021, women)	2019	USA	157	24.88	100	1	1	6.98	4.17	17.45	2	16	0	16	2	0
2017	Kim & Chock (2017)	2015	USA	260	47.3	35.24	1	1	4.09	4.04	10.23	2	16	0	16	2	0
2016	Kim et al. (2016)	2015	unknown	85	24	89.41	1	1	3.81	0.93	18.73	7	13	1	7	7	0
2021	Kinga & Kozlowska (2021; sample 1)	2020	Poland	505	56.4		1	1	2.79	0.64	17.9	5	34	1	5	1	0
2021	Kinga & Kozlowska (2021; sample 2)	2020	Poland	213		63.8	1	1	3.21	0.99	14.7333	7	13	1	7	1	0
2022	Kinrade et al. (2022)	2021	USA	444	18.84	81.8	1	0	16.26	6.59	16.26	2	40	0	40	2	0
2020	Klein et al. (2020, study 1, men)	2018	Germany	152	28	0	1	1	5.49	2.96	13.73	2	16	0	16	1	0
2020	Klein et al. (2020, study 1, women)	2018	Germany	348	28	100	1	1	4.68	3.1	11.7	2	16	0	16	1	0
2020	Klein et al. (2020, study 2, men)	2018	USA	296	35.86	0	1	1	4.1	3.26	10.25	2	16	0	16	2	0
2020	Klein et al. (2020, study 2, women)	2018	USA	292	35.86	100	1	1	4.62	3.59	11.55	2	16	0	16	2	0
2019	Kleitman et al. (2019)	2017	Australia	180	19.08	76.9	1	0	3.87	3.03	9.68	2	16	0	16	4	0
2016	Kokkinos et al. (2016)	2014	Greece	258	20.29	55.04	1	0	0.29	0.23	11.6	2	16	0	1	1	0
2016	Koladich & Atkinson (2016)	2014	Canada	289	18.49	51.9	1	0	15.93	6.84	15.93	2	40	0	40	2	0
2015	Kong (2015)	2013	USA	70	20.76	43	1	0	19.2	7.05	19.2	2	40	0	40	2	0
2006	Konrath & Buschman (2006)	2006	USA	38			0	0	19.2	7.89	19.2	2	40	0	40	2	1
2009	Konrath 2009a unpublished data	2009	USA	265			0	0	16.95	6.64	16.95	2	40	0	40	2	0
2009	Konrath 2009b unpublished data	2009	USA	110			0	0	15.49	7.19	15.49	2	40	0	40	2	0
2006	Konrath et al. (2006, study 1)	2004	USA	260		74.23	1	0	18.32	6.81	18.32	2	40	0	40	2	1
2006	Konrath et al. (2006, study 2)	2005	USA	456		74.34	1	0	17.56	7.03	17.56	2	40	0	40	2	1
2009	Konrath et al. (2009) (study 1a)	2007	USA	140	23.06	55.71	1	2	16.48	7.1	16.48	2	40	0	40	2	0
2009	Konrath et al. (2009) (study 1b)	2007	USA	96	20.87	76.04	1	0	5.36	3.37	13.4	2	16	0	16	2	0
2009	Konrath et al. (2009) (study 2)	2007	USA	111	18.67	82.88	1	0	18.84	6.66	18.84	2	40	0	40	2	0
2009	Konrath et al. (2009) (study 3)	2007	USA	80	18.82	61.25	1	0	17.28	6.77	17.28	2	40	0	40	2	0
2016	Konrath et al. (2016) (study 2)	2014	USA	289	18.9	74	1	0	3.99	0.89	19.93	7	16	1	7	2	0
2016	Konrath et al. (2016) (study 3)	2014	USA	819	27.86	73.6	1	1	4.35	3.09	10.88	2	16	0	16	2	0
2021	Körner et al. (2021)	2019	Germany	573	32.12	80	1	1	4.9	3.21	13.07	2	15	0	15	1	0
2022	Körner et al. (2022)	2021	Germany	116	30.82	86.3	1	0	4.01	3.18	30.1	5	15	1	5	1	0
2022	Kowal et al. (2022; men)	2021	Poland	26	31.3	0	1	1	3.81	2.43	9.36667	2	13	1	13	1	0
2022	Kowal et al. (2022; women)	2021	Poland	36	32.06	100	1	1	3.31	2.34	7.7	2	13	1	13	1	0
2017	Kowalski et al. (2017, men)	2015	North America	149	40.11	0	1	1	0.41	0.18	16.4	2	40	0	1	2	0
2017	Kowalski et al. (2017, women)	2015	North America	709	40.11	100	1	1	0.38	0.17	15.2	2	40	0	1	2	0
2018	Kowalski et al. (2018)	2006	North America	244	37.67	87.7	1	1	0.39	0.18	15.6	2	40	0	1	2	0
2019	Kowalski et al. (2019, men)	2006	North America	75	40.79	0	1	1	0.38	0.17	15.2	2	40	0	1	2	0
2019	Kowalski et al. (2019, women)	2006	North America	367	40.79	100	1	1	0.38	0.17	15.2	2	40	0	1	2	0
2011	Krafcik (2011, exemplar group)	2010	USA	20	69.35	35	0	1	0.47	0.08	18.8	2	16	0	1	2	0
2011	Krafcik (2011, nominator group)	2010	USA	15	59.8	46.7	0	1	0.39	0.18	15.6	2	16	0	1	2	0
2023	Kraft et al. (2023)	2022	Germany	422	22.81	73.6	1	1	1.37	0.47	3.7	5	40	1	5	1	0
2022	Kray et al. (2022)	2001	USA	394	34.2	52.28	1	1	0.2	0.2	8	2	16	0	1	2	0
2005	Krusemark (2005)	2005	USA	95			0	0	17.66	7.47	17.66	2	40	0	40	2	1
2006	Krusemark (2006)	2006	USA	24			0	0	21.54	6.29	21.54	2	40	0	40	2	1
2016	Ksinan & Vazsonyi (2016)	2014	USA	536	23.33	54.9	1	2	0.33	0.25	13.2	2	16	0	1	2	0
2019	Ksinan et al. (2019)	2017	USA	532	23.33	54.9	1	1	0.33	0.25	13.2	2	16	0	1	2	0
2019	Kühne & Opree (2019, exp. 2, emerging aduls)	2014	Netherlands	265	19.51	57	1	1	4.15	2.84	10.38	2	16	0	16	1	0
2009	Kwan et al. (2009) (study 1)	2007	USA	260	20	55	1	0	3.77	0.56	22.16	6	40	1	6	2	0
2009	Kwan et al. (2009) (study 2) (chinese)	2007	China	116	23	62.07	1	0	4.02	0.53	24.16	6	40	1	6	3	0
2014	La Sala et al. (2014, community)	2012	Australia	184	31.79	72.2	1	1	4.39	3.29	10.98	2	16	0	16	4	0
2014	La Sala et al. (2014, uni)	2012	Australia	190	21.67	72.6	1	0	5.05	3.31	12.63	2	16	0	16	4	0
1996	Labuschagne (1996)	1995	South Africa	85	23.58	37.65	0	0	15.22	7.25	15.22	2	40	0	40	5	0
2019	Lachowicz-Tabaczek et al. (2019)	2017	Poland	376	22.2	76.56	1	0	103.85	20.38	20.54	5	34	34	170	1	0
1997	Ladd et al. (1997) (men)	1994	USA	59	20.77	0	1	0	16.3	7.2	16.3	2	40	0	40	2	1
1997	Ladd et al. (1997) (women)	1994	USA	60	21.19	100	1	0	14.2	6.3	14.2	2	40	0	40	2	1
2017	Lagudi (2017)	2017	Australia	128	37.56	81.25	0	1	10.83	6.58	10.83	2	40	0	40	4	0
2008	Lakey et al. (2008) (study 1 sample A)	2006	USA	102	20.16	56.86	1	0	18.86	6.47	20.39	2	37	0	37	2	0
2008	Lakey et al. (2008) (study 1 sample B)	2006	USA	174	19.46	48.28	1	0	17.41	6.13	17.41	2	40	0	40	2	0
2013	Lambert & Desmond (2013)	2011	UK	25	24.6	0	1	0	17.5	6.6	17.5	2	40	0	40	1	0
2015	Lamborn (2015, bachelor thesis)	2013	Canada	222	21.62	82.43	0	0	13.17	6.09	13.17	2	40	0	40	2	0
1995	Lambourn-Kavcic & Day (1995) (non-incest group)	1993	USA	30	47.37	0	1	1	12.3		12.3	2	40	0	40	2	0
2014	Lamkin et al. (2014)	2012	USA	148	19.2	53	1	0	16.62	7.02	16.62	2	40	0	40	2	0
2018	Lamkin et al. (2018, study 1)	2016	USA	218	19.4	63.8	1	0	4.22	2.64	12.98	2	13	0	13	2	0
2018	Lamkin et al. (2018, study 2)	2016	USA	198	19.5	69.7	1	0	3.91	2.44	12.03	2	13	0	13	2	0
2021	Lämmle & Ziegler (2021)	2020	Germany	151	21.4	45.7	1	0	1.37	0.16	1.37	2	40	0	40	1	0
2021	Lämmle et al. (2021)	2019	Germany	290	21.44	56	1	0	0.37		14.8	2	40	0	1	1	0
2022	Lang et al. (2022; sample 1)	2020	China	185	29.63	50	1	1	4.34	0.82	10.85	2	16	0	16	3	0
2022	Lang et al. (2022; sample 2)	2020	China	167	34.77	39.53	1	1	4.22	0.64	10.55	2	16	0	16	3	0
2016	Lange (2016, Npi data unpublished)	2016	Canada	206	20.29	44	0	0	13.17	6.29	13.17	2	40	0	40	2	0
2019	Lange et al. (2019, 1b)	2017	USA	618	36.18	47	1	1	0.26	0.24	10.4	2	16	0	1	2	0
2014	Lannin et al. (2014)	2012	USA	220	19.5	65	1	0	0.29	0.18	11.6	2	16	0	1	2	0
2022	Lapierre_Bedard et al. (2022, men)	2021	Canada	47	33.84	0	1	1	3.808	0.77	18.72	7	40	1	7	2	0
2022	Lapierre_Bedard et al. (2022, women)	2021	Canada	166	33.84	100	1	1	3.491	0.71	16.6067	7	40	1	7	2	0
2016	Laracy (2016, control)	2015	USA	37		73	0	1	0.34	0.18	13.6	2	16	0	1	2	0
2016	Laracy (2016, wealthy)	2015	USA	31		16.1	0	1	0.31	0.2	12.4	2	16	0	1	2	0
2021	Lasson & Raynal (2021)	2017	France	3235	21.13	89.67	1	0	4.14	2.59	10.35	2	16	0	16	1	0
2023	Lauder et al. (2023)	2022	Australia	664	28.84	40.3	1	1	6.95	2.87	17.375	2	16	0	16	4	0
2020	Laverdiere et al. (2020, study 2)	2018	Canada	1308	32	77	1	2	3.98	0.71	19.87	7	40	1	7	2	0
2016	Lavner et al. (2016) (men)	2014	USA	169	25.6	0	1	1	18.35	6.04	18.35	2	40	0	40	2	0
2016	Lavner et al. (2016) (women)	2014	USA	169	23.4	100	1	1	17.48	5.94	17.48	2	40	0	40	2	0
2017	Law & Falkenbach (2017)	2015	USA	136	19.86	76.5	1	0	59.28	5.81	19.28	2	40	40	80	2	0
2006	Lawrence (2006)	2004	UK	219	20.26	56.62	1	0	2.89	0.48	18.9	5	40	1	5	1	0
2005	Le (2005) (female)	2003	USA	142	19	100	1	0	15.3	9.3	15.3	2	40	0	40	2	1
2005	Le (2005) (male)	2003	USA	37	19	0	1	0	17.8	9.3	17.8	2	40	0	40	2	1
2019	Le & Impett (2019, study 3)	2017	USA	544	35	49.8	1	1	12.94	8.24	12.94	2	40	0	40	2	0
2007	Leary et al. (2007) (study 2)	2005	USA	123		43.09	1	0	17.2	6.34	17.2	2	40	0	40	2	0
1997	Leask (1997)	1996	South Africa	211	36.63	51.18	0	1	14.97	2.33	14.97	2	40	0	40	5	0
2015	Leckelt et al. (2015)	2013	Germany	297	23.81	54.55	1	0	14.3	6.03	14.3	2	40	0	40	1	0
2005	Lee & Ashton (2005)	2003	Canada	164	23.9	56	1	0	3.03	0.42	20.3	5	40	1	5	2	0
2016	Lee & Sung (2016)	2015	Korea	315	29	70.16	1	1	3.7	0.93	18	7	13	1	7	3	0
2013	Lee et al. (2013) (study 1, Korea)	2011	Korea	49	26.96	52	1	0	4.51		23.4	7	40	1	7	3	0
2013	Lee et al. (2013) (study 1,Canada)	2011	Canada	53	26.96	52	1	0	4.71		24.73	7	40	1	7	2	0
2019	Lee et al. (2019)	2016	Korea	300	26.27	50	1	1	4	1.03	20	7	13	1	7	3	0
2023	Lee et al. (2023; study 1)	2022	Taiwan	531		66.6	1	0	3.527	0.847	25.27	5	16	1	5	3	0
2023	Lee et al. (2023; study 2)	2022	Taiwan	279		51.5	1	1	3.527	0.847	25.27	5	16	1	5	3	0
2013	Lehmann et al. (2013) (study 3) (females)	2011	Netherlands	266	40.16	100	1	1	4.1	2.6	10.25	2	16	0	16	1	0
2013	Lehmann et al. (2013) (study 3) (males)	2011	Netherlands	250	40.16	0	1	1	5.1	3.1	12.75	2	16	0	16	1	0
2019	Leonelli & Masciarelli (2019)	2016	multiple	343			1	1	2.76	1.23	17.55	5	16	1	5	7	0
2011	Lessard et al. (2011)	2009	USA	466	20.1	78.1	1	0	0.49	0.18	19.6	2	40	0	1	2	0
2020	Leung et al. (2020)	2018	Netherlands	182	20.63	56.8	1	0	0.36	0.2	14.4	2	16	0	1	1	0
2013	Leung(2013)	2010	China	596		51	1	1	2.67		16.7	5	15	1	5	3	0
2017	Leunissen et al. (2017, study 1)	2015	USA	183	34.18	41.36	1	1	15.28	8.63	15.28	2	40	0	40	2	0
2017	Leunissen et al. (2017, study 2)	2015	USA	193	36.51	48	1	1	11.47	8.33	11.47	2	40	0	40	2	0
2017	Lindner & Tantleff-Dunn (2017, study 1)	2015	USA	654	20.43	100	1	0	0.3	0.18	12	2	16	0	1	2	0
2013	Linton & Power (2013)	2011	Canada	224	21.45	70.5	1	0	2.77	1.98	6.93	2	16	0	16	2	0
2020	Littrell et al. (2020, study 1)	2018	USA	100			1	1	2.62	3.11	8.06	2	13	0	13	2	0
2020	Littrell et al. (2020, study 2 a + b)	2018	USA	378			1	1	2.29	2.71	7.05	2	13	0	13	2	0
2021	Littrell et al. (2021)	2019	USA	173	20.67	0	1	0	17.15	7.12	17.15	2	40	0	40	2	0
2005	Liu (2005)	2005	USA	199			0	0	16.5	6.66	16.5	2	40	0	40	2	1
2017	Liu et al. (2017, study 1)	2015	China	211	35.34	9.5	1	1	0.7	0.15	28	2	16	0	1	3	0
2021	Liu et al. (2021)	2019	China	76	28.07	24	1	1	0.36	0.2	14.4	2	16	0	1	3	0
2022	Liu et al. (20221)	2022	China	70	36.87	42.43	1	1	0.68	0.17	27.2	2	16	0	1	3	0
2022	Liu et al. (2022b)	2020	China	531	25.43	0.76	1	1	0.29	0.1	11.6	2	16	0	1	3	0
2022	Liu et al. (2022c)	2021	China	118	31.64	52.54	1	1	0.479	0.195	19.16	2	16	0	1	3	0
2022	Liu et al. (2022d)	2022	China	490		49.59	1	1	3.87	1.4	9.675	2	16	0	16	3	0
2023	Liu et al. (2023)	2021	China	86	34.57	33.7	1	1	9.35	3.02	23.375	16	16	0	16	3	0
2021	Lobbestael & Freund (2021)	2019	Europe	177	28.08	100	1	2	154	23.02	21.08	7	37	37	259	1	0
2014	Lobbestael et al. (2014)	2012	USA	100	19.47	0	1	0	165.56	24.72	23.16	7	37	37	259	2	0
2015	Lobene et al. (2015)	2013	USA	342		48	1	0	22.33	6.37	22.33	2	40	0	40	2	0
2009	Locke (2009)	2007	USA	156	21.1	65.38	1	0	15.56	7.04	15.56	2	40	0	40	2	0
2020	Loeffler et al. (2020,men)	2018	Germany	30	35.1	0	1	1	8.1	1.77	21.6	2	15	0	15	1	0
2020	Loeffler et al. (2020,women)	2018	Germany	30	34.3	100	1	1	7.77	1.19	20.72	2	15	0	15	1	0
2022	Long & Herr (2022; sample 1)	2021	USA	36	19.44	0	1	1	5.5	2.59	30	16	7	1	7	2	0
2022	Long & Herr (2022; sample 2)	2021	USA	38	19.44	0	1	1	5.55	3.7	30.3333	16	7	1	7	2	0
2017	Lowe-Calverley & Grieve (2017)	2015	Australia	273	28.12	80	1	1	61	14.28	16.52	5	23	23	115	4	0
2011	Luchner et al. (2011)	2009	USA	324	19.72	57.72	1	0	18.47	6.73	18.47	2	40	0	40	2	0
2005	Luhtanen & Crocker (2005)	1999	USA	642		57.94	1	0	17.6	6.8	17.6	2	40	0	40	2	1
2019	Lui et al. (2019)	2017	USA	260	20.58	63.5	1	0	54.35	5.98	14.35	2	40	40	80	2	0
2018	Lull & Dickinson (2018)	2016	USA	565	20.71	65.5	1	0	18.74	6.65	18.74	2	40	0	40	2	0
2016	Lunt (2016, study 1, bachelor thesis)	2014	Canada	140	19.67	70.71	0	0	16.2	7.39	16.2	2	40	0	40	2	0
2016	Lunt (2016, study 2, bachelor thesis)	2014	Canada	223	19.6	76.23	0	0	13.69	6.59	13.69	2	40	0	40	2	0
2016	Lunt (2016, study 3, bachelor thesis)	2014	Canada	200	19.17	68	0	0	8.78	4.12	8.78	2	40	0	40	2	0
2014	Luo et al. (2014)	2012	China	608	18.29	55.9	1	1	13.64	6.05	13.64	2	40	0	40	3	0
2010	Lustman & Wiesenthal (2010) (females)	2008	Canada	144	20.12	100	1	0	15.67	6.41	15.67	2	40	0	40	2	0
2010	Lustman & Wiesenthal (2010) (males)	2008	Canada	66	20.12	0	1	0	17.95	6.29	17.95	2	40	0	40	2	0
2018	Lynch et al. (2018)	2016	USA	302	18.95	79.1	1	0	3.89	2.69	11.97	2	13	0	13	2	0
2015	Lyons & Hughes (2015) (men)	2013	UK	69	24.66	0	1	2	17.04	7.64	17.04	2	40	0	40	1	0
2015	Lyons & Hughes (2015) (women)	2013	UK	254	24.66	100	1	2	12.22	6.48	12.22	2	40	0	40	1	0
2015	Lyons & Hughes b (2015) (men)	2013	UK	76	24.88	0	1	2	16.86	7.57	16.86	2	40	0	40	1	0
2015	Lyons & Hughes b (2015) (women)	2013	UK	296	24.88	100	1	2	12.18	6.61	12.18	2	40	0	40	1	0
2014	Lyons & Rice (2014, men)	2012	UK	117	28.34	0	1	1	0.36	0.18	14.4	2	40	0	1	1	0
2014	Lyons & Rice (2014, women)	2012	UK	252	28.34	100	1	1	0.32	0.19	12.8	2	40	0	1	1	0
2010	Lyons et al. (2010)	2008	USA	282	21.39	72.7	1	0	13.21	6.32	13.21	2	40	0	40	2	0
2019	Lyons et al. (2019, study 1, men)	2017	Western world	73	26.8	0	1	2	12.81	6.46	12.81	2	40	0	40	7	0
2019	Lyons et al. (2019, study 1, women)	2017	Western world	243	26.8	100	1	2	12.69	6.82	12.69	2	40	0	40	7	0
2019	Lyons et al. (2019, study 2, men)	2017	multiple	61	23.4	0	1	2	15.61	7.04	15.61	2	40	0	40	7	0
2019	Lyons et al. (2019, study 2, women)	2017	multiple	212	23.4	100	1	2	13.94	7.03	13.94	2	40	0	40	7	0
2020	Lyons et al. (2020)	2018	Mturk	281	32.91	48.8	1	1	1.27	0.24	10.8	2	16	1	2	7	0
2022	Lyons et al. (2022)	2021	USA	281	32.91	48.8	1	1	1.27	0.24	10.8	2	16	1	2	2	0
2022	Lyons et al. (2022b)	2021	UK	208	22.56	62.01	1	1	8.38	4.53	20.95	2	16	0	16	1	0
2020	Lyons, Houghton et al. (2020, men)	2018	UK	79	22.56	0	1	2	8.38	4.53	20.95	2	16	0	16	1	0
2020	Lyons, Houghton et al. (2020, women)	2018	UK	129	22.56	100	1	2	3.88	3.52	9.7	2	16	0	16	1	0
2019	Lyvers et al. (2019)	2017	Australia	143	26.09	51.75	1	1	4.73	3.45	11.83	2	16	0	16	4	0
2022	Lyvers et al. (2022)	2021	Australia	217	22.23	77	1	1	3.19	2.75	9.11429	2	14	0	14	4	0
2016	Maaß et al. (2016)	2014	Germany	290	21.44	56.21	1	0	0.37	0.16	14.8	2	40	0	1	1	0
2016	Macenczak et al. (2016) (study 1)	2014	USA	135		47	1	1	14.76	7.1	14.76	2	40	0	40	2	0
2016	Macenczak et al. (2016) (study 2)	2014	USA	147		51	1	1	2.9	2.96	8.92	2	13	0	13	2	0
2016	Macenczak et al. (2016) (study 3)	2014	USA	267		47	1	0	4.57	2.79	14.06	2	13	0	13	2	0
2021	Macenczak et al. (2021)	2021	USA	169	26	63	1	0	4.36	2.43	11.2	2	13	1	13	2	0
2017	Machlewska & Cichocka (2017, study 1)	2015	Poland	100	22.63	51	1	0	3.1	0.62	21	5	34	1	5	1	0
2017	Machlewska & Cichocka (2017, study 2)	2015	Mturk	116	30.74	50	1	1	2.96	0.57	19.6	5	40	1	5	7	0
2020	Maciantowicz & Zajenkowski (2020, study 1)	2018	Poland	121	26.98	56.2	1	2	103.28	19.95	20.38	5	34	34	170	1	0
2020	Maciantowicz & Zajenkowski (2020, study 2)	2018	Poland	126	22.9	56.35	1	2	98.41	17.56	18.94	5	34	34	170	1	0
2020	Maciantowicz & Zajenkowski (2020, study 3)	2018	Poland	164	23.66	47.56	1	2	101.73	18.78	19.92	5	34	34	170	1	0
2020	Maciantowicz & Zajenkowski (2020, study 4)	2018	Poland	233	23.62	52.79	1	2	101.6	20.23	19.88	5	34	34	170	1	0
2013	MacLaren & Best (2013) (females)	2011	Canada	240	20.4	100	1	0	13.1	6.04	13.1	2	40	0	40	2	0
2013	MacLaren & Best (2013) (males)	2011	Canada	75	20.4	0	1	0	16.8	6.78	16.8	2	40	0	40	2	0
2023	Maffly-Kipp et al. (2023)	2021	USA	345		51.2	1	0	3.87	2.83	11.9077	2	13	0	13	2	0
2023	Maftei & Patrausanu (2023)	2022	Romania	559	27.14	71.7	1	0	0.27	0.2	10.8	2	16	0	1	1	0
2022	Mahadeva et al. (2022)	2020	UK	1253	27.6	69.7	1	1	4.62	3.14	11.55	2	16	0	16	1	0
2022	Mahadevan & Jordan (2022)	2021	UK	309	36.86	45.31	1	1	9.34	3.16	9.34	2	40	0	40	1	0
2016	Mahadevan et al. (2016) (study 1)	2014	USA	626	34.5	62.5	1	1	3.07	0.71	16.56	6	40	1	6	2	0
2016	Mahadevan et al. (2016) (study 2)	2014	USA	680	32.3	60.9	1	1	3.03	0.71	16.24	6	16	1	6	2	0
2020	Mahadevan et al. (2020, baseline)	2018	UK	325	25.84	75.08	1	2	3.1	0.57	16.8	6	40	1	6	1	0
2020	Mahmoud et al. (2020, study 4)	2018	USA	287	20	58	1	0	5.78	3.14	14.45	2	16	0	16	2	0
2016	Mailhos et al. (2016)	2014	Uruguay	340	23.8	56.47	1	0	3.21	2.38	9.17	2	14	0	14	6	0
2018	Malesza & Kaczmarek (2018)	2016	Germany	338	23.1	56.51	1	0	121.75	29.28	15.27	7	37	37	259	1	0
2019	Malesza & Kalinowski (2019)	2017	Germany	283	22.9	52.3	1	0	8.95	2.06	8.95	2	40	0	40	1	0
2013	Malkin et al. (2013)	2011	USA	288	20.58	86.11	1	0	10.33		16.53	2	25	0	25	2	0
2010	Maltby (2010) (study 2)	2008	UK	376	21.4	51.6	1	2	5.13	4.4	12.83	2	16	0	16	1	0
2016	Mandarino et al. (2016)	2014	Canada	12			1	1	3.25	3.32	8.13	2	16	0	16	2	0
2018	Manley et al. (2018,study 1)	2016	UK	338	24.38	48.52	1	2	0.33	0.17	13.2	2	40	0	1	1	0
2018	Manley et al. (2018,study 2)	2016	USA	248	39.21	66.53	1	1	0.25	0.16	10	2	40	0	1	2	0
2018	Manley et al. (2018,study 3)	2016	USA	372	39.03	62.9	1	1	0.28	0.2	11.2	2	40	0	1	2	0
2006	Mann (2006, diss)	2004	Canada	95	23.38	83.16	0	0	16.8	7.2	16.8	2	40	0	40	2	0
2020	Manson (2020)	2018	USA	929	36.4	48.7	1	1	0.25	0.23	10	2	25	0	1	2	0
2018	Maples-Keller & Miller (2018, self/informant)	2016	USA	213	19.33	60	1	0	4.89	3.02	12.23	2	16	0	16	2	0
2018	March & McBean (2018, men)	2016	Australia	50	30.76	0	1	2	7.46		11.94	2	25	0	25	4	0
2018	March & McBean (2018, women)	2016	Australia	176	30.76	100	1	2	6.69		10.7	2	25	0	25	4	0
2020	March et al. (2020, men)	2018	Australia	123	24.67	0	1	1	4.42	3.42	11.05	2	16	0	16	4	0
2020	March et al. (2020, women)	2018	Australia	282	24.67	100	1	1	3.14	2.87	7.85	2	16	0	16	4	0
2019	Marchlewska et al. (2019, study 2)	2016	Poland	405	22.63	58.27	1	2	3.09	0.56	20.9	5	34	1	5	1	0
2005	Marcus & Schütz (2005)	2003	Germany	186	31	13	1	1	4.69	3.39	12.51	2	15	0	15	1	0
2006	Marcus et al. (2006) (sample 1-3)	2003	Germany	848			1	2	5.01	3.42	13.36	2	15	0	15	1	0
2018	Marcus et al. (2018, sample 1)	2016	USA	2831	20.11	76.47	1	0	9.35		14.96	2	25	0	25	2	0
2018	Marcus et al. (2018, sample 2)	2012	USA	844	25.58	73.19	1	2	9.53		15.25	2	25	0	25	2	0
2011	Marion & Sellbom (2011)	2009	USA	403	19.39	49.63	1	0	18.11	6.6	18.11	2	40	0	40	2	0
2012	Marks et al. (2012) (general pop.)	2010	Australia	301	35.9	65.12	1	1	3.31	2.14	8.28	2	16	0	16	4	0
2015	Marshall et al. (2015)	2013	USA	555	30.9	59	1	1	3.99	3.88	12.28	2	13	0	13	2	0
2020	Martin (2020, men)	2018	USA	72	19.81	0	1	0	15.08	5.56	15.08	2	40	0	40	2	0
2020	Martin (2020, women)	2018	USA	164	19.81	100	1	0	14.26	5.7	14.26	2	40	0	40	2	0
2019	Martin et al. (2019)	2017	USA	552		45.8	1	1	0.22	0.21	8.8	2	16	0	1	2	0
2007	Martinez et al. (2007)	2005	USA	92	19.5	0	1	0	17.57	7.1	17.57	2	40	0	40	2	0
2022	Martinovic et al. (2022)	2021	Croatia	570	29.1	44	1	1	4.93	3.04	15.1692	2	13	0	13	1	0
2019	Martinsen et al. (2019)	2017	Norway	1375		15.05	1	1	19.51	5.73	21.09	2	37	0	37	1	0
2023	Maske et al. (2023; sample 1)	2021	Germany	187	45.92	33.7	1	1	5.26	3.2	14.0267	2	15	0	15	1	0
2023	Maske et al. (2023; sample 2)	2021	Germany	168	46.31	34.5	1	1	5.48	2.91	14.6133	2	15	0	15	1	0
2013	Mathieu & St-Sean (2013) (bank)	2011	Canada	98	40.6	85.7	1	1	3.55	2.53	8.88	2	16	0	16	2	0
2013	Mathieu & St-Sean (2013) (city)	2011	Canada	116	44.7	47.5	1	1	3.64	2.56	9.1	2	16	0	16	2	0
2013	Mathieu & St-Sean (2013) (enterpreneur students)	2011	Canada	108	32.5	47.2	1	0	6.93	3.33	17.33	2	16	0	16	2	0
2013	Mathieu & St-Sean (2013) (student)	2011	Canada	73	24.3	82.2	1	0	4.28	3.05	10.7	2	16	0	16	2	0
2016	Matosic et al. (2016)	2014	UK	59	35.9	18.64	1	1	14.23	6.74	14.23	2	40	0	40	1	0
2017	Matosic et al. (2017, sports coaches)	2015	UK	211	38.3	15.64	1	1	12.98	5.79	12.98	2	40	0	40	1	0
2020	Matosic et al. (2020)	2018	Western world	210	35.76	22	1	1	14.25	6.76	14.25	2	40	0	40	7	0
2016	Matsuo & DeSouza (2016) (men)	2014	USA	87	19.36	0	1	0	22.87	5.38	22.87	2	40	0	40	2	0
2016	Matsuo & DeSouza (2016) (women)	2014	USA	132	19.36	100	1	0	19.51	5.13	19.51	2	40	0	40	2	0
2011	Maxwell et al. (2011)	2009	USA	586		50.3	1	0	0.41	0.16	16.4	2	40	0	1	2	0
2012	Mayer et al. (2012) (study 3)	2010	USA	385		52.8	1	0	0.83	0.19	33.2	2	16	0	1	2	0
2015	Maynard et al. (2015)	2012	Canada	29	45.44	45	1	1	1.55		22	2	37	1	2	2	0
1989	McCann & Biaggio (1989)	1987	USA	91	20.1	53	1	0	20.8	8.6	15.41	2	54	0	54	2	0
2003	McCullough (2003)	2001	USA	186	21.6	75	1	0	11.93	5.49	12.9	2	37	0	37	2	0
2017	McDaniel et al. (2017)	2015	USA	183	18.9	65.03	1	0	6.92	2.94	17.3	2	16	0	16	2	0
2015	McGinty (2015)	2014	USA	69	57.41	0	0	1	14.1		14.1	2	40	0	40	2	0
2013	McGregor et al. (2013) (study 1)	2011	USA	105	22.64	71.43	1	0	4.28		21.87	7	37	1	7	2	0
2013	McGregor et al. (2013) (study 2)	2011	Canada	55	20.48	78.18	1	0	1.45		18	2	15	1	2	2	0
1995	McHoskey (1995) (sample one)	1993	USA	214		80.84	1	0	13.8	6.6	13.8	2	40	0	40	2	1
1995	McHoskey (1995) (sample two)	1993	USA	209		55.02	1	0	16.5	6.6	16.5	2	40	0	40	2	1
1998	McHoskey et al. (1998) (Study 4)	1996	USA	107		59.81	1	0	16.8	7.5	16.8	2	40	0	40	2	1
2017	McIntyre (2017)	2016	USA	130	19.65	22.8	0	0	4.73	2.76	14.56	2	13	0	13	2	0
2007	McIntyre et al. (2007) (men)	2005	USA	100	22	0	1	0	12	4.5	12	2	40	0	40	2	0
2007	McIntyre et al. (2007) (women)	2005	USA	76	22	100	1	0	11	5.3	11	2	40	0	40	2	0
2012	Mckinney et al. (2012)	2010	USA	180	19.77	62	1	0	17.74	6.42	17.74	2	40	0	40	2	0
2019	McLarty & Holt (2019)	2017	USA	140	40.6	61.7	1	1	0.28	0.19	11.2	2	16	0	1	2	0
2021	McLarty et al. (2021)	2019	USA	345	41.39	55.7	1	1	0.26	0.18	10.4	2	16	0	1	2	0
2016	McNulty & Russell (2016) (study 4) (wife)	2014	USA	70	30.71	100	1	1	0.46	0.18	18.4	2	40	0	1	2	0
2016	McNulty & Russell (2016) (study 4)(husbands)	2014	USA	70	32.84	0	1	1	0.51	0.17	20.4	2	40	0	1	2	0
2013	McNulty & Widman (2013)	2011	USA	240	24.75	50	1	1	19.18	7.06	19.18	2	40	0	40	2	0
2006	Mead (2006)	2006	USA	63			0	0	20.11	7.23	20.11	2	40	0	40	2	1
2016	Mededovic & Petrovic (2016)	2014	Serbia	402	28.3	70	1	1	0.56	0.18	22.4	2	13	0	1	1	0
2010	Mehdizadeh (2010)	2008	Canada	100	22.21	50	1	0	8.21	4.81	20.53	2	16	0	16	2	0
2012	Meier & Semmer (2012)	2010	Switzerland	209	35.08	27	1	1	3.62	0.99	17.47	7	15	1	7	1	0
2013	Meier & Semmer (2013)	2011	Switzerland	197	38.78	56	1	1	3.43	1.06	16.2	7	15	1	7	1	0
2016	Meisel et al. (2016) (study 1) China	2011	China	204	20.12	72.55	1	0	13.99	4.77	13.99	2	40	0	40	3	0
2016	Meisel et al. (2016) (study 1) USA	2011	USA	259	19.21	74.9	1	0	15.46	6.73	15.46	2	40	0	40	2	0
2016	Meisel et al. (2016) (study 2) China	2012	China	107	20	56.07	1	0	12.74	4.89	12.74	2	40	0	40	3	0
2016	Meisel et al. (2016) (study 2) USA	2012	USA	151	19.26	80.79	1	0	14.15	6.17	14.15	2	40	0	40	2	0
2019	Menton et al. (2019)	2017	USA	119		73.1	1	0	15.4	7.2	15.4	2	40	0	40	2	0
2013	Meurs et al. (2013)	2011	USA	399			1	0	3.81	0.69	22.48	6	40	1	6	2	0
2013	Michel & Bowling (2013)	2011	USA	380	36	54	1	1	3.09	0.72	20.9	5	15	1	5	2	0
2019	Miles et al. (2019, sample 1, female)	2013	Australia	114	42.42	100	1	2	10.41	7.12	10.41	2	40	0	40	4	0
2019	Miles et al. (2019, sample 1, male)	2013	Australia	85	42.42	0	1	2	13.55	7	13.55	2	40	0	40	4	0
2019	Miles et al. (2019, sample 2, female)	2017	Australia	82	46.28	100	1	2	11.89	8.01	11.89	2	40	0	40	4	0
2019	Miles et al. (2019, sample 2, male)	2017	Australia	69	46.28	0	1	2	13.54	6.47	13.54	2	40	0	40	4	0
2022	Milic et al. (2022)	2021	Croatia	233	20.97	83.691	1	1	13.7	6.6	13.7	2	40	0	40	1	0
2022	Miller (2022)	2021	USA	628	27.58	10.5	1	1	2.7	0.7	23	5	13	5	1	2	0
2008	Miller & Campbell (2008) (sample 1)	2006	USA	271	19.3	56	1	0	16.4	7.71	16.4	2	40	0	40	2	0
2008	Miller & Campbell (2008) (sample 2)	2006	USA	211	49.6	58	1	1	10.69	5.82	10.69	2	40	0	40	2	0
2014	Miller & Mesagno (2014)	2012	Australia	90	27.41	62.22	1	1	16.65	6.44	16.65	2	40	0	40	4	0
1987	Miller et al. (1987)	1985	USA	78	34.5	52.56	1	1	18.9	7.7	14	2	54	0	54	2	0
2009	Miller et al. (2009) (study 1)	2007	USA	86	19.67	0	1	0	17.85	7.6	17.85	2	40	0	40	2	0
2009	Miller et al. (2009) (study 2)	2007	USA	200	19.11	60	1	0	16.6	7.3	16.6	2	40	0	40	2	0
2010	Miller et al. (2010)	2009	USA	361	19.1	62.33	1	0	15.48	7.16	15.48	2	40	0	40	2	0
2011	Miller et al. (2011)	2009	USA	262	19.4	54	1	0	16.48	7.42	16.48	2	40	0	40	2	0
2012	Miller et al. (2012)	2010	USA	148	19.2	53	1	0	16.23	0.74	16.23	2	40	0	40	2	0
2013	Miller et al. (2013)	2011	USA	287	18.9	60	1	0	16.92	6.8	16.92	2	40	0	40	2	0
2015	Miller et al. (2015) (study 1)	2013	USA	100	52.6	60	1	1	3.65	2.84	9.13	2	16	0	16	2	0
2015	Miller et al. (2015) (study 2)	2013	USA	322	19.14	53	1	0	4.85	2.93	12.13	2	16	0	16	2	0
2015	Miller et al. (2015) (study 5) (China)	2013	China	208	20.55	58	1	0	4.9	2.77	12.25	2	16	0	16	3	0
2015	Miller et al. (2015) (study 5) (spain)	2013	Spain	166	20.25	66	1	0	4.08	3.43	10.2	2	16	0	16	1	0
2015	Miller et al. (2015) (study 5) (Turkey)	2013	Turkey	118	21.44	86	1	0	6.14	3	15.35	2	16	0	16	1	0
2015	Miller et al. (2015) (study 5) (UK)	2013	UK	120	20.13	50	1	0	3.86	3.26	9.65	2	16	0	16	1	0
2015	Miller et al. (2015) (study 5) (USA)	2013	USA	121	18.86	50	1	0	4.33	3.29	10.83	2	16	0	16	2	0
2016	Miller et al. (2016)	2014	USA	274	19.38	67.15	1	0	0.36		14.4	2	25	0	1	2	0
2018	Miller et al. (2018, sample a)	2016	USA	269	19.71	61	1	0	15.01	6.66	15.01	2	40	0	40	2	0
2018	Miller et al. (2018, sample b)	2016	USA	314	33.3	64	1	1	12.58	7.84	12.58	2	40	0	40	2	0
2018	Miller et al. (2018, sample c)	2016	USA	526	36.45	60	1	1	12.45	7.75	12.45	2	40	0	40	2	0
2009	Miller, Gaughan, Pyror, Kamen & Campbell (college sample)	2007	USA	49	19.3	42.86	1	0	16.71	8.22	16.71	2	40	0	40	2	0
2013	Miller, Gentile, Wilson & Campbell (2013)	2011	USA	306	29.7	57	1	1	9.21		14.74	2	25	0	25	2	0
2014	Miller, Lauren Annabel (2014, men)	2013	USA	129	19.49	0	0	0	18.76	7.43	18.76	2	40	0	40	2	0
2014	Miller, Lauren Annabel (2014, women)	2013	USA	132	19.49	100	0	0	18.08	5.99	18.08	2	40	0	40	2	0
2023	Mithen et al. (2023)	2018	Australia	286	42.1	65.7343	1	1	1.94	1.95	5.96923	2	13	0	13	4	0
2009	Moeller et al. (2009) (study 1a)	2006	USA	96		59	1	0	0.39	0.16	15.6	2	40	0	1	2	0
2009	Moeller et al. (2009) (study 1b)	2006	USA	86	19.6	49	1	0	0.4	0.17	16	2	40	0	1	2	0
2009	Moeller et al. (2009) (study 2)	2006	USA	199	18.1	61	1	0	0.43	0.17	17.2	2	40	0	1	2	0
2022	Mohd. Shamsudin et al. (2022)	2021	multiple	376		28.99	1	1	3.3	0.11	18.8571	2	7	0	7	7	0
2023	Molenda et al. (2023; sample 1)	2022	Poland	432	48.18	16.34	1	1	2.78	0.67	17.8	5	34	1	5	1	0
2023	Molenda et al. (2023; sample 2)	2022	Poland	1000	47.99	16.49	1	1	2.66	0.96	16.6	5	34	1	5	1	0
2022	Moon & Kim (2022)	2021	South Korea	205	46.2	97.8	1	1	6.88	3.4	15.68	2	16	1	16	3	0
1993	Morf & Rhodewalt (1993)	1991	USA	201		0	1	0	18.16	5.77	19.63	2	37	0	37	2	0
2017	Morf et al. (2017, study 3, community sample)	2015	Germany	208	42.75	71.2	1	2	13.87	6.93	13.87	2	40	0	40	1	0
2020	Morgades-Bamba et al. (2020)	2018	France	643	20.38	100	1	0	3.63	2.58	9.08	2	16	0	16	1	0
2009	Moskowitz (2009)	2007	USA	649	40.51	0	1	1	0.35	0.21	14	2	16	0	1	2	0
2019	Mota et al. (2019, Study 1)	2017	Germany	256	23.29	76.56	1	2	14.13	5.69	14.13	2	40	0	40	1	0
2019	Mota et al. (2019, Study 2)	2017	Germany	346	23.89	75	1	2	14.25	6.1	14.25	2	40	0	40	1	0
2012	Mouilso & Calhoun (2012) (non-perpeatrators)	2010	USA	181	19.51	0	1	0	16.78	7.37	16.78	2	40	0	40	2	0
2012	Mouilso & Calhoun (2012) (rape))	2010	USA	11	19.51	0	1	0	21.11	9.77	21.11	2	40	0	40	2	0
2012	Mouilso & Calhoun (2012) (sexual assault))	2010	USA	43	19.51	0	1	0	21.58	8.79	21.58	2	40	0	40	2	0
2016	Mouilso & Calhoun (2016)	2014	USA	234	19.21	0	1	0	17.85	7.42	17.85	2	40	0	40	2	0
2008	Myers & Zeigler (2008) (men)	2006	USA	42	20.49	0	1	0	21.76		23.52	2	37	0	37	2	0
2008	Myers & Zeigler (2008) (women)	2006	USA	157	20.49	100	1	0	17.28		18.68	2	37	0	37	2	0
2012	Myers & Zeigler-Hill (2012)	2010	USA	71	21.41	100	1	0	20.02	7.23	21.64	2	37	0	37	2	0
2014	Naderi & Strutton (2014) (pilot study)	2012	USA	125		54.4	1	0	4.78	0.71	25.2	7	40	1	7	2	0
2014	Naderi & Strutton (2014) (study 1)	2012	USA	285	25.09	47.4	1	0	4.81	0.83	25.4	7	16	1	7	2	0
1990	Narayan (1990) (men)	1988	USA	297	20	0	1	0	19.7	7.8	14.59	2	54	0	54	2	0
1990	Narayan (1990) (women)	1988	USA	349	20	100	1	0	17.5	7.7	12.96	2	54	0	54	2	0
2011	Nathan DeWall et al. (2011)	2009	USA	88	18.89	62.5	1	0	17.76	6.02	17.76	2	40	0	40	2	0
2008	Nathanson (2008, diss)	2006	Canada	672	20.24	71	0	0	15.27		15.27	2	40	0	40	2	0
2020	Neave et al. (2020)	2018	UK	382		78	1	2	0.41	0.24	16.4	2	16	0	1	1	0
2013	Neckar (2013)	2011	Poland	168	20.51	55.36	1	0	18.07		18.07	2	40	0	40	1	0
2021	Nedanic et al. (2021)	2021	Germany	103		51.4563	1	1	12.23	5.73	12.23	2	40	0	40	1	0
2023	Nelson et al. (2023)	2022	USA	441	20	63	1	1	3.62	0.93	17.4667	7	16	1	7	2	0
2016	Neria et al. (2016) (men)	2014	USA	147	35.52	0	1	1	1.28	0.22	11.2	2	13	1	2	2	0
2016	Neria et al. (2016) (women)	2014	USA	172	35.52	100	1	1	1.2	0.2	8	2	13	1	2	2	0
2012	Neufeld (2012, master thesis)	2010	Canada	204	19.14	69.61	0	0	11.29		14.57	2	31	0	31	2	0
2012	Neumann et al. (2012)	2010	Germany	263	23.29	64.13	1	0	4.91	3	13.09	2	15	0	15	1	0
2021	Nevicka & Seikides (2021, study 1)	2019	Netherlands	166	39.2	72.3	1	1	13.84	6.09	13.84	2	40	0	40	1	0
2021	Nevicka & Seikides (2021, study 2)	2019	Europe	128	35.48	60	1	1	4.91	2.89	12.28	2	16	0	16	1	0
2011	Nevicka et al. (2011)	2009	Netherlands	221		59.72	1	0	0.53	0.5	21.2	2	16	0	1	1	0
2016	Nevicka et al. (2016) (study 1)	2014	Netherlands	175	21.43	74.86	1	0	18.15	7.69	18.15	2	40	0	40	1	0
2016	Nevicka et al. (2016) (study 2)	2014	Netherlands	142	20.71	70.42	1	0	17.05	6.47	17.05	2	40	0	40	1	0
2016	Nevicka et al. (2016) (study 3)	2014	Netherlands	159	23.24	71.07	1	0	17.27	6.14	17.27	2	40	0	40	1	0
2016	Nevicka et al. (2016) (study 4)	2014	Netherlands	174	21.86	70.11	1	0	17.94	6.85	17.94	2	40	0	40	1	0
2018	Nevicka et al. (2018, study 1, followers)	2016	Netherlands	176	42.35	41.5	1	1	4.01	0.9	20.07	7	16	1	7	1	0
2018	Nevicka et al. (2018, study 1,leader)	2016	Netherlands	85	38.38	30.6	1	1	5.49	2.75	13.73	2	16	0	16	1	0
2018	Nevicka, Van Vianen et al. (2018)	2016	Netherlands	164	43.32	17.1	1	1	21.46	5.96	21.46	2	40	0	40	1	0
2019	Neville & Fisk (2019, study 2)	2017	Canada	130	22	55	1	0	1.37	0.2	14.8	2	16	1	2	2	0
2011	Ng et al. (2011) (study 1)	2009	China	266	21.59	57.14	1	0	8.27	3.72	14.38	2	23	0	23	3	0
2014	Ng et al. (2014)	2012	China	179	21.02	44.13	1	0	3.14	0.49	21.4	5	23	1	5	3	0
2020	Nguyen & Shaw (2020)	2018	Western world	263	45	90	1	1	10.17	6.1	10.17	2	40	0	40	7	0
2011	Nicholls & Stukas (2011, community)	2009	Australia	40	24.38	75	1	1	18.33	6.33	19.82	2	37	0	37	4	0
2011	Nicholls & Stukas (2011, uni)	2009	Australia	40	21.58	72.5	1	0	17.15	6.3	18.54	2	37	0	37	4	0
2020	Niemyjska et al. (2020)	2018	Poland	330	25	67.58	1	1	104.74	22.51	20.81	5	34	34	170	1	0
2020	Nishant Uppal (2020)	2014	India	373	49.45		1	1	0.58	0.49	23.2	2	16	0	1	3	0
2014	Noser et al. (2014)	2012	Israel	193	33.84	50.26	1	1	20.64	6.87	22.31	2	37	0	37	3	0
2014	O'Neill & Allen (2014)	2012	Canada	344	18.6	15	1	0	4.95	1.38	12.38	2	16	0	16	2	0
2020	O'Reilly & Doerr (2020, study 1)	2018	USA	401	34	45	1	1	3.75	3.31	9.38	2	16	0	16	2	0
2021	O'Reilly & Hall (2021,study 1)	2019	USA	252	36.5	48	1	1	3.67	3.08	9.18	2	16	0	16	2	0
2021	O'Reilly & Hall (2021,study 2)	2019	USA	249	39.6	59	1	1	4.21	3.79	10.53	2	16	0	16	2	0
2021	O'Reilly & Pfeffer( 2021, study 1)	2019	USA	397	37	49	1	1	3.66	3.21	9.15	2	16	0	16	2	0
2021	O'Reilly & Pfeffer( 2021, study 2)	2019	USA	151	30.2	48	1	1	2.91	2.76	8.95	2	13	0	13	2	0
2021	O'Reilly & Pfeffer( 2021, study 3)	2019	USA	151	32.5	51	1	1	3	2.44	9.23	2	13	0	13	2	0
2018	O'Reilly et al. (2018, study 2)	2016	USA	104	32.8	51	1	1	4.98	4.44	12.45	2	16	0	16	2	0
2018	O'Reilly et al. (2018, study 3)	2016	USA	100	35	41	1	1	4.71	4.81	11.78	2	16	0	16	2	0
2021	O'Reilly et al. (2021)	2020	USA	400		44	1	1	3.97	3.8	9.925	2	16	0	16	2	0
2021	O'Reilly& Pfeffer (2021)	2021	USA	270	38	40	1	1	3.43	3.32	8.575	2	16	0	16	2	0
2004	Oashi (2004)	2002	Japan	104	19.77	61.53	1	0	89.61		19.87	5	30	30	150	3	0
2013	Odaci & Celik (2013)	2011	Turkey	424	18.69	50.7	1	0	5.81	3.01	14.52	2	16	0	16	1	0
2018	Odermatt et al. (2018, study 2)	2016	Germany	170	35.3	35.9	1	1	7.23	3.12	18.08	2	16	0	16	1	0
2016	Ohmann & Burger (2016) (study 1a)	2014	Mturk	250	35.32	43.2	1	1	12.42	8.61	12.42	2	40	0	40	7	0
2016	Ohmann & Burger (2016) (study 1b)	2014	Mturk	201	33.94	43.78	1	1	11.3	8.2	11.3	2	40	0	40	7	0
2016	Ohmann & Burger (2016) (study 2a)	2014	Mturk	100	38.63	37	1	1	11.1	7.92	11.1	2	40	0	40	7	0
2016	Ohmann & Burger (2016) (study 2b)	2014	Mturk	247	35.88	38.46	1	1	11.55	9.08	11.55	2	40	0	40	7	0
2023	Olejarnik & Romano (2023)	2021	UK	166	25.2	31.9277	1	1	0.208	0.19	8.32	2	16	0	1	1	0
2000	Oleson et al. (2000)	1994	USA	104			1	0	15.98	7.18	15.98	2	40	0	40	2	1
2016	Olsson et al. (2016) (community sample, men)	2014	Norway	165	40.2	0	1	1	7.5	3.5	10.34	2	29	0	29	1	0
2016	Olsson et al. (2016) (community sample, women)	2014	Norway	272	40.2	100	1	1	6.5	3	8.97	2	29	0	29	1	0
2021	Omori & Allen (2021, american)	2019	USA	481	20.74	50.2	1	0	0.31	0.17	12.4	2	16	0	1	2	0
2021	Omori & Allen (2021, japanese)	2019	Japan	229	19.24	82.3	1	0	0.29	0.17	11.6	2	16	0	1	3	0
2016	Ong et al. (2016) (study 1)	2014	UK	112	19	36.61	1	0	13.72	6.77	14.83	2	37	0	37	1	0
2016	Ong et al. (2016) (study 2)	2014	UK	152		36.84	1	0	13.9	7.31	15.03	2	37	0	37	1	0
2022	Ong et al. (2022)	2021	UK	96	21.7	28.125	1	0	3.01	2.9	7.525	2	16	0	16	1	0
2010	Öngen (2010)	2008	Turkey	247	20.4	55.87	1	0	80.47	18.74	10.12	5	40	40	200	1	0
2013	Onley et al. (2013) (twins)	2011	North America	420	41.42	86.19	1	1	0.38	0.18	15.2	2	40	0	1	2	0
2016	Opree & Kühne (2016) (adult sample)	2014	Netherlands	263		56	1	1	4.16	2.85	10.4	2	16	0	16	1	0
2015	Orth & Luciano (2015) (study 1)	2013	Switzerland	328	21.2	50	1	2	0.36	0.19	14.4	2	16	0	1	1	0
2015	Orth & Luciano (2015) (study 2)	2013	Switzerland	371	29	50	1	2	0.34	0.18	13.6	2	16	0	1	1	0
2020	Oswald et al. (2020, non senders)	2018	North America	564	33.68	0	1	2	4.87	0.15	12.18	2	16	0	16	2	0
2020	Oswald et al. (2020, senders)	2018	North America	523	30.99	0	1	2	6.68	0.16	16.7	2	16	0	16	2	0
2021	Otterbring et al. (2021)	2021	multiple	738	30.1	51.59	1	1	3.86		14.0364	2	11	0	11	7	0
2018	Ozcan et al. (2018)	2016	Turkey	577	20	70	1	0	1.37	0.85	14.8	2	16	1	2	1	0
2021	Ozimek et al. (2021)	2020	Germany	110	25.52	79.1	1	1	4.78	3.48	12.7467	2	15	0	15	1	0
2023	Ozkum et al. (2023)	2021	USA	525	19.81	85.5	1	0	0.34	0.15	13.6	2	40	0	1	2	0
2017	Özsoy et al. (2017, men)	2015	Turkey	92	20.3	0	1	0	6.34	3.56	15.85	2	16	0	16	1	0
2017	Özsoy et al. (2017, women)	2015	Turkey	276	20.3	100	1	0	6.11	3.15	15.28	2	16	0	16	1	0
2023	Packer West et al. (2023)	2022	USA	473	42	49.5	1	1	2.66	0.8	16.6	5	40	1	5	2	0
2018	Pajevic et al. (2018)	2016	Serbia	576	32.91	56.6	1	1	14.5	6.49	14.5	2	40	0	40	1	0
2018	Paleczek et al. (2018)	2016	Austria	287	37.74	52.26	1	1	2.54	0.32	20.53	4	40	1	4	1	0
2016	Palmer et al. (2016)	2014	USA	251	19.51	74.9	1	0	4.53	3.12	11.33	2	16	0	16	2	0
2013	Panek et al. (2013)	2011	USA	486	18.8	74	1	0	3.97	0.87	19.8	7	16	1	7	2	0
2017	Pantic et al. (2017)	2015	Serbia	244	21.98	64.34	1	0	5.3	3.3	13.25	2	16	0	16	1	0
2014	Park & Colvin (2014)	2012	USA	66	20.83	57.58	1	0	2.63	0.37	21.73	4	40	1	4	2	0
2015	Park & Colvin (2015) (study 1) (men)	2013	USA	34	20.41	0	1	0	2.74	0.43	23.2	4	40	1	4	2	0
2015	Park & Colvin (2015) (study 1) (women)	2013	USA	45	20.41	100	1	0	2.61	0.32	21.47	4	40	1	4	2	0
2015	Park & Colvin (2015) (study 3) (men)	2013	USA	38	18.97	0	1	0	15.55	6.48	15.55	2	40	0	40	2	0
2015	Park & Colvin (2015) (study 3) (women)	2013	USA	34	18.97	100	1	0	14.97	5.74	14.97	2	40	0	40	2	0
2013	Park et al. (2013) (females)	2011	USA	23	27.76	100	1	0	2.95	0.55	19.5	5	40	1	5	2	0
2013	Park et al. (2013) (males)	2011	USA	44	27.76	0	1	0	3.26	0.61	22.6	5	40	1	5	2	0
2014	Park et al. (2014, study 1)	2011	USA	273	22	73.3	1	0	0.3	0.2	12	2	16	0	1	2	0
2014	Park et al. (2014, study 2)	2011	USA	280	21.28	68.6	1	0	0.29	0.2	11.6	2	16	0	1	2	0
2016	Patel et al. (2016	2015	Australia	116	25	58	1	0	4.65	3.14	14.31	2	13	0	13	4	0
2018	Paulsen (2018, study 1, sample1)	2017	USA	227	20.54	66	0	0	0.38	0.19	15.2	2	40	0	1	2	0
2018	Paulsen (2018, study 1, sample2)	2017	USA	148	21.23	80	0	0	0.36	0.17	14.4	2	40	0	1	2	0
2016	Pearson & Hussain (2016)	2014	UK	256	29.2	71	1	2	12.93	7.21	12.93	2	40	0	40	1	0
2006	Peebles (2006)	2005	USA	190	22	64.2	0	0	20.51	8.12	15.19	2	54	0	54	2	0
2017	Peralta & Saldanha (2017, study 1)	2015	Portugal	81	43	31	1	1	3.09	0.86	16.72	6	16	1	6	1	0
2019	Persson (2019)	2017	USA	565	39.57	59.22	1	1	2.32	0.71	13.2	5	13	1	5	2	0
2014	Peterson & DeHart (2014)	2012	USA	204	20.73	50	1	0	20.89	6.32	20.89	2	40	0	40	2	0
2012	Peterson et al. (2012)	2010	USA	126	47	10	1	1	0.31	0.24	12.4	2	16	0	1	2	0
2002	Pethman & Erlandsson (2002)	1997	Sweden	292	27.78	77	1	0	12.64	6.46	12.64	2	40	0	40	1	0
2014	Piff (2014) (study 2)	2012	USA	173	20.67	51.1	1	0	14.79	6.42	14.79	2	40	0	40	2	0
2016	Pilch & Gornik-Durose (2016)	2014	Poland	378	38	52	1	1	2.8	0.63	18	5	34	1	5	1	0
2017	Pilch & Gornik-Durose (2017)	2015	Poland	378	38	55	1	1	2.8	0.63	24	4	34	1	4	1	0
2009	Pincus et al. (2009) (study 2)	2008	USA	794	19.02	74.63	1	0	11.41	5.95	11.41	2	40	0	40	2	0
2019	Plante & McCreadie (2019)	2017	USA	193	18.86	68	1	0	2.97	2.16	10.8	2	11	0	11	2	0
2020	Plouffe et al. (2020)	2018	North America	399	33.5	61.65	1	1	12.68	7.55	12.68	2	40	0	40	2	0
2022	Plouffe et al. (2022)	2021	multiple	399	33.5	61.6541	1	1	12.68	7.55	12.68	2	40	0	40	7	0
2020	Plouffe, Wilson & Saklofske (2020, study 1)	2018	Canada	399	18.74	72.68	1	0	15.93	6.67	15.93	2	40	0	40	2	0
2013	Podnar (2013, doctor thesis)	2011	Canada	247		48.58	0	0	16.7	6.36	16.7	2	40	0	40	2	0
2018	Poless et al. (2018)	2016	multiple	216	26.7	74.5	1	1	3.62	2.84	9.05	2	16	0	16	7	0
2020	Ponti et al. (2020, men)	2018	Italy	213	22.74	0	1	0	4.2	3.23	10.5	2	16	0	16	1	0
2020	Ponti et al. (2020, women)	2018	Italy	260	22.74	100	1	0	2.69	2.52	6.73	2	16	0	16	1	0
1995	Porcerelli & Sandler (1995) (bodybuilder no stereoids)	1993	USA	20	30.9	0	1	1	15.7		15.7	2	40	0	40	2	0
1995	Porcerelli & Sandler (1995) (bodybuilder stereoids)	1993	USA	16	30.9	0	1	1	21		21	2	40	0	40	2	0
2018	Porter & Schumann (2018, study 1)	2016	USA	181	23.67	71.82	1	0	4.3	0.84	22	7	16	1	7	2	0
2018	Porter & Schumann (2018, study 2)	2016	USA	188	32.84	57.98	1	1	1.28	0.21	11.2	2	16	1	2	2	0
2018	Potard et al. (2018, sample 1, female)	2016	France	356	21.46	100	1	2	3.37		19.26	8	33	0	7	1	0
2018	Potard et al. (2018, sample 1, male)	2016	France	468	21.46	0	1	2	3.69		21.09	8	33	0	7	1	0
2018	Potard et al. (2018, sample 2e)	2016	France	312	22.71	75.7	1	2	3.23		18.46	8	33	0	7	1	0
2018	Potard et al. (2018, sample 3, time1)	2016	France	139	20.43		1	0	3.16		18.06	8	33	0	7	1	0
2021	Pourramzani & Monajemi (2021, men)	2019	Iran	59	25.24	0	1	0	15.47	6.63	15.47	2	40	0	40	3	0
2021	Pourramzani & Monajemi (2021, women)	2019	Iran	79	25.24	100	1	0	13.65	5.82	13.65	2	40	0	40	3	0
2015	Prayogshala (2015)	2013	India	51	22.3	52.94	1	2	14.16	6.32	14.16	2	40	0	40	3	0
2010	Price (2010)	2008	USA	129			0	0	16.92	6.9	16.92	2	40	0	40	2	0
2021	Pruysers (2021)	2019	Canada	2551	47.2	49	1	1	0.22	0.18	8.8	2	16	0	1	2	0
2014	Przepiorka et al. (2014)	2012	Poland	334	32.81	30.54	1	1	3	0.4	20	5	34	1	5	1	0
2020	Rajesh & Rangaiah (2020)	2018	India	114		68.4	1	2	16.27	5.96	16.27	2	40	0	40	3	0
1989	Raskin & Novacek (1989) (sample 1) (men	1983	USA	28	21	0	1	0	14.46	7.28	14.46	2	40	0	40	2	1
1989	Raskin & Novacek (1989) (sample 2) (men)	1987	USA	87	20	0	1	0	16.41	6.93	16.41	2	40	0	40	2	1
1989	Raskin & Novacek (1989) (sample 2) (women)	1987	USA	86	20	100	1	0	15.65	6.23	15.65	2	40	0	40	2	1
1989	Raskin & Novacek (1989)(sample 1) (women)	1983	USA	29	21	100	1	0	14.48	7.94	14.48	2	40	0	40	2	1
1988	Raskin & Terry (1988)	1982	USA	1018	20	51.96	1	0	15.55	6.66	15.55	2	40	0	40	2	1
2018	Rathner et al. (2018)	2016	Germany	219	22.6	73.6	1	2	42.25	10.74	14.85	5	17	17	85	1	0
1996	Rathvon & Holmstrom (1996) (men)	1994	USA	101	20	0	1	0	20.25	5.89	20.25	2	40	0	40	2	1
1996	Rathvon & Holmstrom (1996) (women)	1994	USA	182	20	100	1	0	16.58	6.66	16.58	2	40	0	40	2	1
2011	Rauthmann (2011)	2009	Austria	408	22.81	77.45	1	0	29.1	10.19	17.12	5	17	0	68	1	0
2012	Rauthmann (2012)	2010	Austria	186	22.49	73.2	1	0	47.39	9.65	27.88	5	17	0	68	1	0
2023	Rauthmann & Sherman (2023)	2008	USA	202	19.62	51.9	1	0	16.67	6.2	16.67	2	40	0	40	2	0
2023	Rawn et al. (2023)	2022	USA	457	35.5	40.7	1	1	2.63	1.11	2.63	2	40	0	40	2	0
2016	Re, Wang et al. (2016)	2014	Canada	198	21.7	52.02	1	0	15.35		15.35	2	40	0	40	2	0
2017	Reid & Chelsea (2017, men)	2015	USA	20		0	1	0	20.5	6.24	20.5	2	40	0	40	2	0
2017	Reid & Chelsea (2017, women)	2015	USA	23		100	1	0	15.09	5.83	15.09	2	40	0	40	2	0
2010	Reidy et al. (2010) (males only)	2008	USA	159	19.2	0	1	0	17.8	7.1	17.8	2	40	0	40	2	0
2014	Reina et al. (2014)	2012	USA	97	46.87	13	1	1	0.25	0.26	10	2	13	0	1	2	0
2012	Reinhard et al. (2012) (females)	2009	USA	79	20.1	100	1	0	17.88	6.42	17.88	2	40	0	40	2	0
2012	Reinhard et al. (2012) (males)	2009	USA	27	20.1	0	1	0	17.89	7.2	17.89	2	40	0	40	2	0
2015	Reis et al. (2015)	2013	Canada	101	20	100	1	1	56.06	6.24	16.06	2	40	40	80	2	0
2019	Rentsch & Gebauer (2019)	2012	Germany	474	24.4	63.5	1	0	0.4	0.19	16	2	40	0	1	1	0
2020	Richardson et al. (2020)	2018	USA	598	38.39	54.68	1	1	14.01	8.21	14.01	2	40	0	40	2	0
2021	Richardson et al. (2021, study 1)	2019	USA	417	37.02	53.72	1	1	12.76	8.72	12.76	2	40	0	40	2	0
2008	Riketta (2008)	2006	Germany	127	24.2	72	1	0	0.37	0.33	14.8	2	15	0	1	1	0
2010	Roberts et al. (2010) (study 1)	2008	UK	35	20.09	55.56	1	0	12.06	6.06	12.06	2	40	0	40	1	0
2010	Roberts et al. (2010) (study 2)	2008	UK	35	22.14	0	1	2	13.05	8.83	13.05	2	40	0	40	1	0
2015	Roberts et al. (2015)	2013	UK	126	21.91	100	1	1	14.32	8.23	14.32	2	40	0	40	1	0
2019	Roberts et al. (2019, study 2)	2017	UK	63	22.14	61.9	1	1	10.73	5.81	10.73	2	40	0	40	1	0
2013	Roche et al. (2013) (sample 1)	2011	USA	3161	19.37	57	1	0	5.17	3.1	12.93	2	16	0	16	2	0
2013	Roche et al. (2013) (sample 2)	2011	USA	833	21.23	38	1	0	6.02	2.96	15.05	2	16	0	16	2	0
2013	Roche et al. (2013) (sample 3)	2011	USA	591	19.03	51.7	1	0	4.84	2.94	12.1	2	16	0	16	2	0
2019	Rogoza et al. (2019)	2017	Poland	781	45.35	57.5	1	1	0.19		7.52	2	13	0	1	1	0
2012	Rohman et al. (2012) (study 1)	2010	Germany	124	28	70.16	1	2	16.69	6.48	16.69	2	40	0	40	1	0
2012	Rohman et al. (2012) (study 2)	2010	Germany	92	24	66.3	1	2	18.57	6.76	18.57	2	40	0	40	1	0
2019	Rohman et al. (2019, men)	2017	Germany	105	25.99	0	1	2	15.26	6.42	15.26	2	40	0	40	1	0
2019	Rohman et al. (2019, women)	2017	Germany	218	25.99	100	1	2	12.6	5.07	12.6	2	40	0	40	1	0
2011	Rohmann et al. (2011) (study 1)	2009	Germany	253	22.7	61.26	1	2	18.62	7.48	18.62	2	40	0	40	1	0
2011	Rohmann et al. (2011) (study 2)	2009	Germany	81	29	71.6	1	2	16.59	6.62	16.59	2	40	0	40	1	0
2011	Rohmann et al. (2011) (study 3)	2009	Germany	98	51	50	1	1	13.22	6	13.22	2	40	0	40	1	0
2019	Rohmann et al. (2019)	2018	Germany	322	25.99	33	1	1	13.48	5.67	13.48	2	40	0	40	1	0
2019	Rohmann, Hanke & Bierhoff (2019, men)	2017	Germany	60	30.6	0	1	1	23.07	10.54	23.07	2	40	0	40	1	0
2019	Rohmann, Hanke & Bierhoff (2019, women)	2017	Germany	193	30.6	100	1	1	13.48	6.7	13.48	2	40	0	40	1	0
2006	Rose (2006)	2006	USA	236	19.96	62.18	1	0	17.04	6.82	17.04	2	40	0	40	2	1
2014	Rose & Anastasio (2014)	2012	USA	621		74.72	1	0	9.19	3.53	9.19	2	40	0	40	2	0
2020	Rose & Kocovski (2020, sample 3)	2018	Canada	271	19.31	80.07	1	0	0.27	0.19	10.8	2	16	0	1	2	0
2014	Rose & Wilson (2014) (Sample 1)	2012	New Zealand	225	19.94	76.4	1	0	17.6	7.14	17.6	2	40	0	40	4	0
2014	Rose & Wilson (2014) (Sample 2)	2012	New Zealand	3894	29.95	49.9	1	1	13.8	6.39	13.8	2	40	0	40	4	0
2010	Roseborough (2010, master thesis)	2008	Canada	157	20.83	59.87	0	0	15.68	6.29	15.68	2	40	0	40	2	0
2010	Rosenthal & Hooley (2010) (study 1)	2008	USA	232	19.5	44.4	1	0	14.33	5.83	15.49	2	37	0	37	2	0
2010	Rosenthal & Hooley (2010) (study 2)	2008	USA	141	19.6	71.63	1	0	13.54	6.19	14.64	2	37	0	37	2	0
2020	Rosenthal et al. (2020, 1a)	2018	USA	735	18.91	62.04	1	0	13.38	6.14	14.46	2	37	0	37	2	0
2020	Rosenthal et al. (2020, 1b)	2018	USA	306	19.28	69.6	1	0	12.53	6.34	13.55	2	37	0	37	2	0
2020	Rosenthal et al. (2020, 1c)	2018	USA	245	20	54.28	1	0	14.39	6.71	14.39	2	40	0	40	2	0
2020	Rosenthal et al. (2020, 2)	2018	USA	147	19.01	51.7	1	0	15.68	6.25	15.68	2	40	0	40	2	0
2020	Rovelli & Curnis (2020)	2013	Italy	202	27	8.1	1	1	15.9	5.8	15.9	2	40	0	40	1	0
2023	Rovelli et al. (2023)	2022	Italy	202			1	1	15.52	5.98	15.52	2	40	0	40	1	0
2014	Rowatt et al. (2014)	2012	USA	110	35	61.81	1	1	11.51		11.51	2	40	0	40	2	0
2023	Rubenstein et al. (2023)	2022	China	414	38.47	38	1	1	4.12	1.39	10.3	2	16	0	16	3	0
2014	Rubinstein (2014, sample 1, big brother, men)	2008	Israel	22	32.55	0	1	1	0.65	0.2	26	2	40	0	1	3	0
2014	Rubinstein (2014, sample 1, big brother, women)	2008	Israel	70	32.55	100	1	1	0.46	0.23	18.4	2	40	0	1	3	0
2014	Rubinstein (2014, sample 1, control, men)	2008	Israel	36	36.11	0	1	1	0.51	0.16	20.4	2	40	0	1	3	0
2014	Rubinstein (2014, sample 1, control, women)	2008	Israel	58	36.11	100	1	1	0.42	0.15	16.8	2	40	0	1	3	0
2014	Rubinstein (2014, sample 2, gym trainees, men)	2008	Israel	46	24.79	0	1	0	0.5	0.36	20	2	40	0	1	3	0
2014	Rubinstein (2014, sample 2, gym trainees, women)	2008	Israel	34	24.79	100	1	0	0.43	0.15	17.2	2	40	0	1	3	0
2014	Rubinstein (2014, sample 2, no-gym trainees, men)	2008	Israel	31	24.38	0	1	0	0.4	0.2	16	2	40	0	1	3	0
2014	Rubinstein (2014, sample 2, no-gym trainees, women)	2008	Israel	40	24.38	100	1	0	0.42	0.18	16.8	2	40	0	1	3	0
2014	Rubinstein (2014, sample 3, cosmetic surgery)	2012	Israel	50		100	1	1	0.4	0.13	16	2	40	0	1	3	0
2014	Rubinstein (2014, sample 3, no cosmetic surgery)	2012	Israel	50		100	1	1	0.17	0.11	6.8	2	40	0	1	3	0
2016	Rubinstein (2016) (controls) (men)	2014	Israel	36	34.34	0	1	1	0.51	0.16	20.4	2	40	0	1	3	0
2016	Rubinstein (2016) (controls) (women)	2014	Israel	58	34.34	100	1	1	0.42	0.15	16.8	2	40	0	1	3	0
2017	Ruggiero et al. (2017)	2015	Italy	397	27.42	75.31	1	0	18.16	9.37	18.16	2	40	0	40	1	0
2001	Ruiz et al. (2001)	1999	USA	297	23.5	63.3	1	0	14.69	6.12	15.88	2	37	0	37	2	0
2016	Sabouri et al. (2016) (men)	2014	Iran	165	29.23	0	1	1	129.23	19.98	22.31	5	40	40	200	3	0
2016	Sabouri et al. (2016) (women)	2014	Iran	176	28.89	100	1	1	125.74	21.51	21.44	5	40	40	200	3	0
2023	Safarzadeh & Mohammadian (2023)	2022	Iran	355		31	1	1	5.82	1.594	5.82	2	40	0	40	3	0
2012	Sakalaki & Sotiriou (2012) (study 1)	2010	Greece	125	19.42	83	1	0	15.1	4.56	15.1	2	40	0	40	1	0
2015	Saleem et al. (2015) (study 3)	2013	USA	146	36.05	48.63	1	1	0.23	0.21	9.2	2	16	0	1	2	0
2017	Saleem et al. (2017, study 2)	2015	Mturk	241	36.1	51.45	1	1	0.25	0.23	10	2	16	0	1	7	0
2008	Samuel & Widiger (2008)	2006	USA	150	19	63	1	0	161.3	30.7	20.22	7	40	40	280	2	0
2021	Sanecka et al. (2021)	2020	Poland	446	40.24	43.7	1	1	101.81	21.54	19.9441	5	34	34	170	1	0
2021	Schmid et al. (2021)	2020	multiple	140	23.6		1	1	0.24	0.21	9.6	2	16	0	1	7	0
2017	Schmitt, Alacalay et al. (2017, Australia)	2006	Australia	500	21.4	71.8	1	0	18.8	8.05	18.8	2	40	0	40	4	0
2017	Schmitt, Alacalay et al. (2017, canada)	2006	Canada	1599	20.1	62.04	1	0	17.91	7.83	17.91	2	40	0	40	2	0
2011	Schnieders & Gore (2011) (study 2)	2009	USA	84	21.12	79.76	1	0	13.04	5.18	13.04	2	40	0	40	2	0
2011	Schnieders & Gore (2011) (study1)	2009	USA	156			1	0	18.28	6.06	18.28	2	40	0	40	2	0
2013	Schnure (2013)	2012	USA	221	19.77	44.6	0	0	14.49	6.01	14.49	2	40	0	40	2	0
2023	Schoenleber et al. (2023)	2022	USA	688	19.5	64.4	1	0	5.3	3	13.25	2	16	0	16	2	0
2002	Schreer (2002, men)	2001	USA	28	20.7	0	1	0	17.54		17.54	2	40	0	40	2	1
2002	Schreer (2002, women)	2001	USA	63	20.7	100	1	0	14.61		14.61	2	40	0	40	2	1
2017	Schriber et al. (2017, study 1, sample 4)	2015	Mturk	347	38	63	1	1	1.3	0.2	12	2	40	1	2	7	0
2017	Schriber et al. (2017, study 1, sample 6)	2015	USA	390	21	71	1	0	1.35	0.18	14	2	40	1	2	2	0
2019	Schröder-Abe & Fatfouta (2019, study 1)	2017	Germany	109	22.11	72.14	1	0	15.18	6.31	15.18	2	40	0	40	1	0
2019	Schröder-Abe & Fatfouta (2019, study 2)	2017	Germany	770	24.26	80.78	1	2	13.43	5.88	13.43	2	40	0	40	1	0
2004	Schütz et al. (2004) (Stichprobe 2)	2002	Germany	178	22.1	82.7	1	0	14.41	6.61	14.41	2	40	0	40	1	0
2004	Schütz et al. (2004) (Stichprobe 3)	2002	Germany	270		12.6	1	2	4.73	3.31	12.61	2	15	0	15	1	0
2004	Schütz et al. (2004) (Stichprobe 4)	2002	Germany	179	21.8	74.9	1	0	13.09	5.73	13.09	2	40	0	40	1	0
2018	Scott et al. (2018)	2016	multiple	264	31.65	71.59	1	1	3.3	2.92	8.25	2	16	0	16	7	0
2004	Sedikides et al. (2004) (study 1)	1999	USA	149		71.81	1	0	15.8		15.8	2	40	0	40	2	1
2004	Sedikides et al. (2004) (study 2)	1999	USA	81		74.07	1	0	16.06		16.06	2	40	0	40	2	1
2004	Sedikides et al. (2004) (study 3)	2002	USA	158	34.11	50	1	1	13.25		13.25	2	40	0	40	2	0
2004	Sedikides et al. (2004) (study 4)	1999	USA	154		68.18	1	0	17.13		17.13	2	40	0	40	2	1
2022	Selcuk & Gungor (2022)	2021	Turkey	257	22.5	52.1401	1	0	7.1	3.44	18.9333	2	15	0	15	1	0
2019	Selle et al. (2019)	2017	USA	474	19	67	1	0	16.14	7.04	16.14	2	40	0	40	2	0
2015	Semenyna & Honey (2015) (study 2)	2013	Canada	286	20.41	66.78	1	0	13.89		13.89	2	40	0	40	2	0
2021	Set (2021)	2019	Turkey	134	20.73	66	1	0	5.51	2.85	13.775	2	16	0	16	1	0
2020	Shah et al. (2020)	2018	Pakistan	287	37.2	41	1	1	4.75	1	25	7	16	1	7	3	0
2023	Sharpe et al. (2023)	2022	UK	300	29.12	76	1	1	2.56	2.36	7.87692	13	13	0	13	1	0
2019	She et al. (2019)	2017	China	103	46.7	28.16	1	1	0.4	0.22	16	2	16	0	1	3	0
2020	Sheldon et al. (2020)	2018	USA	182	19	71.98	1	0	2.9	0.55	8.92	2	13	0	13	2	0
2013	Sherman et al. (2013)	2011	USA	205		51.22	1	0	16.23	6.64	16.23	2	40	0	40	2	0
2014	Sherry et al. (2014) (men)	2012	Canada	354	19.66	0	1	0	15.66	6.93	15.66	2	40	0	40	2	0
2014	Sherry et al. (2014) (women)	2012	Canada	629	19.84	100	1	0	13.62	6.95	13.62	2	40	0	40	2	0
2018	Shi et al. (2018)	2016	China	201	21.59	48.26	1	0	13.81	6.38	13.81	2	40	0	40	3	0
2022	Shi et al. (2022, men)	2019	China	113	24.83	0	1	0	6.584	4.35	16.46	2	16	0	16	3	0
2022	Shi et al. (2022, women)	2019	China	248	24.83	100	1	0	5.129	3.532	12.8225	2	16	0	16	3	0
2016	Shimberg et al. (2016) (men)	2014	USA	56	21	0	1	0	22.61	7.07	16.75	2	54	0	54	2	0
2016	Shimberg et al. (2016) (women)	2014	USA	85	21	100	1	0	19.54	7.78	14.47	2	54	0	54	2	0
2017	Shlomo & Taubman-Ben-Ari (2017, fathers)	2015	Israel	108	29.5	0	1	1	3	0.5	20	5	40	1	5	3	0
2017	Shlomo & Taubman-Ben-Ari (2017, grandfathers)	2015	Israel	108	57.5	0	1	1	2.9	0.5	19	5	40	1	5	3	0
2019	Shoikhedbrod et al.(2019, study 1)	2017	Canada	228	40	53.95	1	1	4.21	1.01	21.4	7	13	1	7	2	0
2019	Shoikhedbrod et al.(2019, study 2	2017	Canada	78	20	83.33	1	0	4.05	1.09	20.33	7	13	1	7	2	0
2019	Shoikhedbrod et al.(2019, study 3)	2017	Mturk	291	36	50.17	1	1	4.28	1.21	21.87	7	13	1	7	7	0
2019	Shoikhedbrod et al.(2019, study 4)	2017	Canada	99	22	66.67	1	0	3.87	0.65	19.13	7	40	1	7	2	0
1988	Shulman & Ferguson (1988) (men)	1986	USA	26	26.13	0	1	0	19.35	8.54	14.33	2	54	0	54	2	0
1988	Shulman & Ferguson (1988) (women)	1986	USA	44	26.13	100	1	0	19.88	8.41	14.73	2	54	0	54	2	0
2016	Siedor et al. (2016)	2014	USA	343	19.24	40	1	0	5.35	3.3	13.38	2	16	0	16	2	0
2021	Siem et al. (2021; sample 1)	2020	Germany	528	31.4	31.0606	1	1	1.33	0.16	13.2	2	40	1	2	1	0
2021	Siem et al. (2021; sample 2)	2020	Germany	651	41.19	60.3687	1	1	1.32	0.16	12.8	2	40	1	2	1	0
2016	Simpson et al. (2016)	2014	Mturk	221	38.7	61.5	1	1	12.6	8.18	12.6	2	40	0	40	7	0
2018	Singh et al. (2018)	2016	USA	124	34.3	25	1	2	0.29	0.25	11.6	2	13	0	1	2	0
2012	Skues et al. (2012)	2010	Australia	393	20.59	76.34	1	0	1.71	0.21	4.28	2	16	0	16	4	0
1990	Smith (1990)	1988	USA	88	18.7	100	1	0	17.2		17.2	2	40	0	40	2	0
2014	Smith et al. (2014) (females)	2012	USA	45		100	1	0	0.48	0.16	19.2	2	40	0	1	2	0
2014	Smith et al. (2014) (males)	2012	USA	45		0	1	0	0.51	0.17	20.4	2	40	0	1	2	0
2009	Sommer et al. (2009)	2008	USA	74		56.76	1	0	18	6.17	18	2	40	0	40	2	0
2021	Song (2021)	2020	South Korea	286		38.1	1	1	3.48	0.56	10.7077	2	13	0	13	3	0
2024	Song et al. (2024)	2023	China	344	32.66	43.9	1	1	3.27	0.76	22.7	5	16	1	5	3	0
2001	Spano (2001)	1999	USA	210	36.54	67.62	1	1	15.63	6.63	15.63	2	40	0	40	2	0
2020	Spielmann & Gahman (2020)	2018	Mturk	235	36.9	59.57	1	1	0.29	0.22	11.6	2	16	0	1	7	0
2015	Stanescu & Mohorea (2015)	2013	Romania	122	27.5	70.49	1	1	15.11	7.55	15.11	2	40	0	40	1	0
2002	Stangor & Thompson (2002) (Study 3)	2000	USA	182		55.49	1	0	17.87		17.87	2	40	0	40	2	1
2022	Starlinger et al. (2022)	2019	German-Speaking	903	35.1	56	1	1	3.07	0.96	20.7	6	16	1	5	1	0
2020	Steffens & Haslam (2020)	2018	multiple	261	33.88	56.32	1	1	3.93	1.1	19.53	7	16	1	7	7	0
2022	Steffens & Haslam (2022)	2021	multiple	261	33.8	56.3218	1	1	3.93	1.1	9.825	2	16	0	16	7	0
2007	Steffgen (2007) (biker) (females)	2005	Luxembourg	28	37.23	100	1	1	2.31	0.57	13.1	5	23	1	5	1	0
2007	Steffgen (2007) (biker) (males)	2005	Luxembourg	98	37.23	0	1	1	2.04	0.55	10.4	5	23	1	5	1	0
2022	Steininger & Pietschnig (2022)	2020	German-Speaking	896	28.1	72	1	1	2.81	0.55	7.49333	2	15	0	15	1	0
2007	Strelan (2007)	2005	Australia	176	20	71.59	1	0	54.89	6.85	14.89	2	40	40	80	4	0
2001	Stucke (2001) (Study 2)	1999	Germany	73	25.51	50.68	1	0	2.85	0.47	18.5	5	40	1	5	1	0
2001	Stucke (2001) (Study 3)	1999	Germany	44			1	1	2.82	0.98	18.2	5	40	1	5	1	0
2002	Stucke (2002)	2000	Germany	76	35.2	39.47	1	1	3.01	0.55	20.1	5	40	1	5	1	0
2002	Stucke & Sporer (2002) (study 1)	2000	Germany	80	23.4	72.5	1	0	2.93	0.53	19.3	5	40	1	5	1	0
2002	Stucke & Sporer (2002) (study 2)	2000	Germany	80	21.93	87.5	1	0	2.85	0.44	18.5	5	40	1	5	1	0
2000	Sturman (2000)	1998	USA	57	18.9	47.37	1	0	17.4	6.4	17.4	2	40	0	40	2	1
2023	Subra (2023)	2022	France	347	27.1	81	1	1	2.58	0.56	15.8	5	40	1	5	1	0
2020	Sudha & Shahnawaz (2020)	2018	India	273	37.3	49.49	1	1	7.39	3.61	18.47	2	16	0	16	3	0
2001	Sullivan & Geaslin (2001)	1999	USA	235	20.8	75	1	0	21.2	6.2	21.2	2	40	0	40	2	0
2011	Sumanth & Cagle (2011) (study 1)	2009	USA	375	39.1	26	1	1	4.8	0.66	25.33	7	19	1	7	2	0
2016	Sung et al. (2016)	2015	Korea	315	29	70.16	1	1	3.71	0.93	18.07	7	13	1	7	3	0
2018	Sung et al. (2018)	2015	Korea	305	29	70.16	1	1	3.7	0.93	11.38	2	13	0	13	3	0
2005	Sutin & Robins (2005) (Study 1)	2001	USA	200	20.8	75	1	0	14.4	6.2	14.4	2	40	0	40	2	1
2008	Sutin & Robins (2008) (study 2)	2006	USA	300	19.5	75	1	0	15.8	6.6	15.8	2	40	0	40	2	0
2009	Svindseth et al. (2009) (norway)	2007	Norway	324	43.2	52.78	1	2	7.37	4.08	10.17	2	29	0	29	1	0
2009	Svindseth et al. (2009) (swedish)	2007	Sweden	231	41.8	57.58	1	2	8.11	4.22	11.19	2	29	0	29	1	0
2015	Swami et al. (2015)	2014	UK	404	24.15	100	1	1	1.29		11.6	2	25	1	2	1	0
2017	Sweeten et al. (2017)	2015	UK	119	25.71	78.18	1	1	3	3.04	7.5	2	16	0	16	1	0
2017	Szabo & Bereczkei (2017)	2015	Hungary	143	21.89	72.03	1	0	15.08	5.5	15.08	2	40	0	40	1	0
2019	Tanrikulu & Erdur-Baker (2019)	2018	Turkey	598	20.23	38.3	1	1	5.2	3.12	13	2	16	0	16	1	0
1995	Taylor (1995, study 1 forced choice)	1994	Canada	553	21.3	59.63	0	0	15.27	7.66	15.27	2	40	0	40	2	0
2008	Techera et al. (2008) (females)	2006	Spain	568		100	1	2	10.33	6.07	10.33	2	40	0	40	1	0
2008	Techera et al. (2008) (homosexuals)	2006	Spain	36		27.78	1	2	12.88	6.5	12.88	2	40	0	40	1	0
2008	Techera et al. (2008) (males)	2006	Spain	421		0	1	2	12.26	7.31	12.26	2	40	0	40	1	0
2013	Thomas et al. (2013) (UAE)	2011	United Arab Emirates	129	19.79	89.32	1	0	15.84	5.78	15.84	2	40	0	40	3	0
2013	Thomas et al. (2013) (UK)	2011	UK	103	21	89.32	1	0	12.33	6.93	12.33	2	40	0	40	1	0
2020	Thomas et al. (2020, retired adults)	2018	UK	117	66.28	58.12	1	1	3.03	2.73	7.57	2	16	0	16	1	0
2020	Thomas et al. (2020, students)	2018	UK	177	19.63	38.42	1	0	3.06	2.94	7.65	2	16	0	16	1	0
2016	Tisaker(2016)	2015	South Africa	336	19.9	81.25	0	0	4.09	2.75	10.23	2	16	0	16	5	0
1987	Tobacyk & Mitchell (1987)	1985	USA	383	19.4	49.35	1	0	18.3	7.8	13.56	2	54	0	54	2	0
2021	Toirova & Baek (2021)	2019	Uzbekistan	200	35.85	58.5	1	1	4.18	1.03	23.89	7	16	0	7	3	0
2018	Tortoriello & Hart (2018)	2016	USA	290	18.95	75.51	1	0	15.23	7.63	15.23	2	40	0	40	2	0
2019	Tortoriello & Hart (2019, study 1)	2017	USA	179	18.6	78.8	1	0	14.93	7.33	14.93	2	40	0	40	2	0
2019	Tortoriello & Hart (2019, study 3)	2017	USA	246	18.62	76.4	1	0	4.2	2.79	12.92	2	13	0	13	2	0
2017	Tortoriello et al. (2017)	2015	USA	237	18.75	70.04	1	0	16.46	7.25	16.46	2	40	0	40	2	0
2022	Trahair et al. (2022)	2021	USA	286	38.64	85.3147	1	1	0.39	0.16	15.6	2	40	0	1	2	0
2011	Traiser & Eighmy (2011) (private uni) (females)	2009	USA	49	21.9	100	1	0	17.47	7.44	17.47	2	40	0	40	2	0
2011	Traiser & Eighmy (2011) (private uni) (males)	2009	USA	96	21.9	0	1	0	20.43	6.23	20.43	2	40	0	40	2	0
2011	Traiser & Eighmy (2011) (public uni) (females)	2009	USA	55	23.7	100	1	0	13.69	5.88	13.69	2	40	0	40	2	0
2011	Traiser & Eighmy (2011) (public uni) (males)	2009	USA	65	23.7	0	1	0	17.42	5.88	17.42	2	40	0	40	2	0
2018	Tran et al. (2018, men)	2015	German-Speaking	985	41.4	0	1	1	3.28	0.85	18.24	6	15	1	6	1	0
2018	Tran et al. (2018, women)	2015	German-Speaking	1379	41.4	100	1	1	2.88	0.78	15.04	6	15	1	6	1	0
2020	Trent & Schwartz (2020)	2018	USA	200	20.9	53.7	1	0	16.12	6.76	16.12	2	40	0	40	2	0
2017	Trombly & Zeigler-Hill (2017)	2015	USA	572	20.47	77.45	1	0	10.14	4.54	10.14	2	40	0	40	2	0
2021	Truhan et al. (2021, study 1)	2019	multiple	301	38.03	42.2	1	2	13.66	9.28	13.66	2	40	0	40	7	0
2021	Truhan et al. (2021, study 2)	2019	Mturk	224	40.96	47.3	1	1	13.92	8.76	13.92	2	40	0	40	7	0
1998	Tschanz & Turner (1998) (men)	1993	USA	1060		0	1	0	16.82	5.06	18.18	2	37	0	37	2	0
1998	Tschanz & Turner (1998) (women)	1993	USA	1029		100	1	0	15.4	4.84	16.65	2	37	0	37	2	0
2022	Tudose (2022)	2022	Romania	134	42.11	71.1	1	1	0.26	0.19	10.4	2	16	0	1	1	0
2019	Turel & Gil-Or (2019, men)	2017	USA	102	31.7	0	1	0	2.97	0.54	19.7	5	16	1	5	2	0
2019	Turel & Gil-Or (2019, women)	2017	USA	144	29.25	100	1	0	2.95	0.52	19.5	5	16	1	5	2	0
2023	Türkmen & Aytac (2023)	2020	Turkey	401		2	1	1	5.558	3.171	13.895	2	16	0	16	1	0
2019	Turner et al. (2019)	2017	USA	1035	19.66	66.09	1	0	15.16	6.94	15.16	2	40	0	40	2	0
2003	Twenge & Campbell (2003, study 1-4)	2000	USA	208	18.67	45.81	1	0	16.04	6.91	16.04	2	40	0	40	2	1
2012	Twenge et al. (2013, study 1b)	2010	USA	182	21.35	71.98	1	0	15.93	6.71	15.93	2	40	0	40	2	0
2016	Tylka & Iannantuono (2016) (sample B)	2014	USA	164	35.55	100	1	1	3.72	3.19	9.3	2	16	0	16	2	0
2023	Ubaradka et al. (2023)	2022	India	231			1	0	3.9	2.7	9.75	2	16	0	16	3	0
2014	Uji et al. (2014) (females)	2012	Japan	282	19.4	100	1	0	71.6	16.3	13.87	5	30	30	150	3	0
2014	Uji et al. (2014) (males)	2012	Japan	80	19.4	0	1	0	73.3	18.1	14.43	5	30	30	150	3	0
2022	Umegaki & Higuchi (2022)	2021	China	1030	20.82	70.4854	1	0	98.13	26.72	18.5895	6	35	1	210	3	0
2018	Unger-Aviram et al. (2018)	2016	Israel	206	25.9	93.69	1	0	19.84	5.63	21.45	2	37	0	37	3	0
2012	Utz et al. (2012, study 2)	2010	Netherlands	22	21.4	73.23	1	0	4.77	2.71	11.92	2	16	0	16	1	0
2014	Utz et al. (2014)	2012	Germany	1560	47	57.8	1	1	2.98	0.56	19.8	5	13	1	5	1	0
2020	Uziel & Cohen (2020)	2018	Israel	150	23.52	61	1	0	5.26	3.06	13.15	2	16	0	16	3	0
2022	Vaal et al. (2022)	2022	UK	183	35.12	78.1	1	1	2.36	2.5	5.9	2	16	0	16	1	0
2013	Vaillancourt et al. (2013) (study 1)	2010	Canada	176	18.78	54.55	1	0	0.42		16.8	2	40	0	1	2	0
2013	Vaillancourt et al. (2013) (study 2)	2010	Canada	160	19.16	50	1	0	0.41		16.4	2	40	0	1	2	0
2016	Van der Linden & Rosenthal (2016)	2014	USA	2153		56	1	1	4	3.26	10	2	16	0	16	2	0
2022	Van Gerven et al. (2022)	2021	Netherlands	165	41.98	38.2	1	1	3.82	0.86	11.7538	2	13	0	13	1	0
2020	van Mulukum et al. (2020)	2018	multiple	518	31.9	26.6	1	1	2.71	2.08	8.34	2	13	0	13	7	0
2021	van Teffelen et al. (2021; sample 1)	2020	multiple	42	26.21	0	1	1	148.31	22.32	22.8388	7	37	1	259	1	0
2021	van Teffelen et al. (2021; sample 2)	2020	multiple	44	29.68	0	1	1	151.53	23.62	23.338	7	37	1	259	1	0
2018	Vater et al. (2018, east germany)	2016	Germany	343	37	70.86	1	1	4.4	2.92	11.73	2	15	0	15	1	0
2018	Vater et al. (2018, west germany)	2016	Germany	682	38.78	67.74	1	1	5.19	3.27	13.84	2	15	0	15	1	0
2020	Vaughan-Johnston & Jacobson (2020, study 1)	2018	Canada	215	18.1	84.65	1	0	0.32	0.17	12.8	2	40	0	1	2	0
2008	Vazire et al. (2008)	2002	USA	160	18.7	54	1	0	16.56	7.56	16.56	2	40	0	40	2	0
2021	Venema & Pfattheicher (2021, study 1)	2020	multiple	244	26.71	41	1	1	3.84	3.06	9.6	2	16	0	16	7	0
2021	Venema & Pfattheicher (2021, study 2)	2020	UK	261	33.54	70.5	1	1	2.82	2.77	7.05	2	16	0	16	1	0
2021	Venema & Pfattheicher (2021, study 3)	2020	UK	261	34	69	1	1	2.68	2.84	6.7	2	16	0	16	1	0
2023	Virk & Kumari (2023)	2022	India	300	21.71	25	1	0	0.364	0.481	14.56	2	40	0	1	3	0
2020	Vize et al. (2020, sample 1)	2018	Mturk	627	38.95	59	1	1	0.28	0.21	11.08	2	40	0	1	7	0
2020	Vize et al. (2020, sample 2)	2018	Mturk	628	38.95	59	1	1	0.28	0.2	11.08	2	40	0	1	7	0
2019	Volmer et al. (2019)	2017	Germany	395	25.15	73.4	1	2	12.71	6.39	12.71	2	40	0	40	1	0
2013	Vonk et al. (2013)	2011	USA	368		75.54	1	0	10.41		16.66	2	25	0	25	2	0
2018	Wagstaff (2018)	2016	multiple	119	25.59	100	1	1	3.51	2.61	10.8	2	13	0	13	7	0
2012	Wai & Tiliopoulos (2012)	2010	Australia	139	19.9	76.26	1	0	14.07	6.41	14.07	2	40	0	40	4	0
2017	Waldman et al. (2017)	2015	USA	104		38	1	1	2.93	0.5	19.3	5	34	1	5	2	0
2018	Waldman et al. (2018)	2016	USA	47		16.4	1	1	3.01	0.48	20.1	5	34	1	5	2	0
2013	Wales et al. (2013)	2011	USA	173			1	1	0.6	0.18	24	2	16	0	1	2	0
2002	Wallace & Baumeister (2002) (study 1)	1999	USA	49		24.49	1	0	16.02	7.73	16.02	2	40	0	40	2	1
2002	Wallace & Baumeister (2002) (study 2)	1999	USA	71		43.66	1	0	13.61	6.73	13.61	2	40	0	40	2	1
2002	Wallace & Baumeister (2002) (study 3)	1999	USA	54		37.04	1	0	15.74	8.33	15.74	2	40	0	40	2	1
2002	Wallace & Baumeister (2002) (study 4)	2000	USA	74		58.11	1	0	14.11	6.61	14.11	2	40	0	40	2	1
2009	Wallace et al. (2009) (study 1)	2007	USA	81		65.43	1	0	15.81	8.38	15.81	2	40	0	40	2	0
2009	Wallace et al. (2009) (study 2)	2007	USA	69		62.31	1	0	15.03	7.39	15.03	2	40	0	40	2	0
2015	Wallace et al. (2015) (study 1)	2013	USA	75	18.82	55	1	0	14.36	6.44	15.12	2	38	0	38	2	0
2015	Wallace et al. (2015) (study 2)	2013	USA	81	18.61	59	1	0	15.41	6.31	15.41	2	40	0	40	2	0
2015	Wallace et al. (2015) (study 3)	2013	USA	89	19.7	70	1	0	16.02	6.84	16.43	2	39	0	39	2	0
2016	Wallace et al. (2016)	2014	USA	213	18.86	65	1	0	14.52	7.03	14.52	2	40	0	40	2	0
2022	Wallace et al. (2022)	2020	USA	216	32	33	1	1	2.94	0.39	19.4	5	13	1	5	2	0
2021	Walsh et al. (2021)	2019	USA	1206		72.8	1	0	3.42		8.55	2	16	0	16	2	0
2017	Wang (2017, men)	2015	China	276	28.88	0	1	1	0.43	0.21	17.2	2	29	0	1	3	0
2017	Wang (2017, women)	2015	China	502	28.88	100	1	1	0.37	0.19	14.8	2	29	0	1	3	0
2019	Wang (2019)	2017	China	589	22.36	71.14	1	0	0.36	0.22	14.4	2	16	0	1	3	0
2014	Wang & Jiang (2014)	2012	China	403	26	76	1	1	3.02	0.43	20.2	5	21	1	5	3	0
2019	Wang & Lopez-Fernandez (2019)	2017	multiple	208	26.82	80.3	1	2	2.86		8.8	2	13	0	13	7	0
2013	Wang & Stefanone (2013)	2012	Taiwan	523		56.41	1	2	3.24	0.61	22.4	5	16	1	5	3	0
2018	Wang et al. (2018, study 2)	2016	China	85	34.27	25.88	1	1	0.34	0.24	13.6	2	16	0	1	3	0
2020	Wang et al. (2020)	2018	China	382	19.35	81.68	1	0	3.38	0.86	15.87	7	13	1	7	3	0
2021	Wang et al. (2021)	2019	China	645	24.68	30.85	1	1	23.13	8.33	27.21	2	34	0	34	3	0
2022	Wang et al. (2022)	2021	China	101	37	27	1	1	7.67	3.2	17.7867	2	16	1	16	3	0
2024	Wang et al. (2024)	2023	China	548	30.72	78.47	1	1	2.87	0.55	4.98667	2	16	1	16	3	0
2018	Wardecker et al. (2018)	2009	USA	366	19.24	48.2	1	0	1.41	0.17	16.4	2	40	1	2	2	0
1984	Watson et al. (1984)	1982	USA	85			1	0	19.8	8.57	14.67	2	54	0	54	2	0
1987	Watson et al. (1987) (men)	1985	USA	83	20.35	0	1	0	21.27		15.76	2	54	0	54	2	0
1987	Watson et al. (1987) (women)	1985	USA	120	20.35	100	1	0	18.67		13.83	2	54	0	54	2	0
2007	Webster et al. (2007	2000	USA	105	20.05	48.57	1	0	15.62	8.16	15.62	2	40	0	40	2	0
2021	Wehner et al. (2021)	2019	Germany	326	23.07	49.7	1	0	0.36		14.4	2	25	0	1	1	0
2018	Weidman et al. (2018, study 3, canadian sample)	2014	Canada	192	20.87	74	1	0	13.66	7.28	13.66	2	40	0	40	2	0
2023	Weidmann et al. (2023)	2022	USA	5736	21.84	66.1	1	0	1.378	0.178	15.12	2	40	1	2	2	0
2010	Weikel et al. (2010)	2008	USA	280	18.8	60.71	1	0	16.5	6.05	16.5	2	40	0	40	2	0
2013	Weinstock et al. (2013) (professional gamblers)	2011	USA	22	40.5	0	1	1	14.7	7.2	14.7	2	40	0	40	2	0
2022	Weis-Rappaport & Kluger (2022)	2021	Israel	95	23.9		1	0	0.31	0.18	12.4	2	16	0	1	3	0
2015	Weiser (2015)	2013	USA	1204	32.81	65	1	1	12.79	7.61	12.79	2	40	0	40	2	0
2019	Werner et al. (2019)	2017	Mturk	576			1	1	3.75	3.37	9.38	2	16	0	16	7	0
2022	West et al. (2023)	2021	USA	473	42	49.5	1	1	2.66	0.8	16.6	5	40	1	5	2	0
2012	Westerman et al. (2012)	2010	USA	536	21.5	42	1	0	17.06	6.5	17.06	2	40	0	40	2	0
2016	Westerman et al. (2016)	2014	USA	267	21.7	43.2	1	0	17.42	6.51	17.42	2	40	0	40	2	0
2009	White (2009)	2007	USA	349			0	0	17.28	7.09	17.28	2	40	0	40	2	0
2015	Wickens et al. (2015) (female)	2013	Canada	100	23.8	100	1	0	16.43	6.71	16.43	2	40	0	40	2	0
2015	Wickens et al. (2015) (male)	2013	Canada	70	23.8	0	1	0	17.89	7.78	17.89	2	40	0	40	2	0
2010	Widman & McNulty (2010) (males only)	2008	USA	378	19.5	0	1	0	0.55	0.15	22	2	40	0	1	2	0
2023	Wiegand (2023)	2022	USA	696	33.29	55.3	1	1	15.7	7.87	15.0769	2	40	1	40	2	0
2002	Wiehe (2002) (non-abusive parents)	2000	USA	101	42	83.17	1	1	11.14		11.14	2	40	0	40	2	0
2017	Will et al. (2017)	2015	UK	40	23.3	65	1	1	11.26	5.8	11.26	2	40	0	40	1	0
2017	Willis et al. (2017, men)	2015	USA	66	20.71	0	1	0	19.03	7.06	19.03	2	40	0	40	2	0
2017	Willis et al. (2017, women)	2015	USA	196	20.71	100	1	0	16.48	7.08	16.48	2	40	0	40	2	0
2011	Wilson & Sibley (2011) (sample 2)	2009	New Zealand	2525	29.57	59	1	1	15.33	7.1	15.33	2	40	0	40	4	0
1990	Wink & Gough (1990) (men)	1984	USA	28		0	1	0	19.71	8.32	14.6	2	54	0	54	2	0
1990	Wink & Gough (1990) (women)	1984	USA	29		100	1	0	19.13	9.43	14.17	2	54	0	54	2	0
2014	Winter et al. (2014)	2012	Germany	172	25.95	59.3	1	2	3.39	0.52	8.48	2	16	0	16	1	0
2020	Wirtz & Rigotti (2020, follower)	2018	Germany	235	37.36	46.8	1	1	4.62	2.99	11.55	2	16	0	16	1	0
2020	Wirtz & Rigotti (2020, leader)	2018	Germany	71	44.56	16.9	1	1	4.69	2.95	11.73	2	16	0	16	1	0
2008	Witt & Donnellan (study 1) (2008)	2006	USA	416		79.3	1	0	0.35	0.21	14	2	16	0	1	2	0
2008	Witt & Donnellan (study 2) (2008)	2006	USA	509		62.7	1	0	0.45	0.18	18	2	40	0	1	2	0
2009	Witt et al. (2009) (study 2)	2007	USA	405		74.1	1	0	0.38	0.22	15.2	2	16	0	1	2	0
2019	Womick et al. (2019, study 2)	2017	Mturk	415	34.5	49.5	1	1	11.92	8.88	11.92	2	40	0	40	7	0
2020	Wood et al. (2020)	2018	USA	660	19.9	44.9	1	0	18.8	6.73	18.8	2	40	0	40	2	0
2011	Woodman et al. (2011)	2009	UK	42	23.32	50	1	0	13.62	8.23	13.62	2	40	0	40	1	0
2015	Wright & Furnham (2015)	2013	UK	201	32.8	58	1	1	4.86	0.96	12.15	2	16	0	16	1	0
2015	Wu et al. (2015)	2013	multiple	109		60.55	1	0	15.32	7.56	15.32	2	40	0	40	7	0
2019	Wu et al. (2019)	2017	USA	262	20.72	50	1	2	4.51	2.78	11.27	2	16	0	16	2	0
2019	Wu, Song & Ma (2019, study 1)	2017	China	114	22.23	46.49	1	0	4.45	0.72	23	7	29	1	7	3	0
2019	Wu, Song & Ma (2019, study 2)	2017	China	103	22.57	51.46	1	0	2.85	0.49	18.5	5	15	1	5	3	0
2023	Xiao et al. (2023)	2020	China	546	20.75	70.35	1	1	0.31	0.19	12.4	2	16	0	1	3	0
2022	Yadav & Batra (2022)	2022	India	220	24.04	2.3	1	0	4.1	0.941	10.25	2	16	0	16	3	0
2015	Yang et al. (2015) (female)	2013	China	176	19.81	100	1	0	12.68	5.96	12.68	2	40	0	40	3	0
2015	Yang et al. (2015) (men)	2013	China	150	20.24	0	1	0	14.9	6.37	14.9	2	40	0	40	3	0
2019	Yang et al. (2019, man)	2017	China	132	24.58	0	1	1	5.61	3.76	14.03	2	16	0	16	3	0
2019	Yang et al. (2019, women)	2017	China	428	22.52	100	1	1	4.54	3.22	11.35	2	16	0	16	3	0
2021	Yang et al. (2021)	2020	USA	196		90	1	0	1.84	0.81	8.4	5	3	1	5	2	0
2022	Yang et al. (2022)	2021	China	250	37.03	41.6	1	1	3.27	3.83	6.98462	2	14	1	14	3	0
2016	Ye et al. (2016)	2014	China	206	22.42	50	1	0	5.3	3.13	13.25	2	16	0	16	3	0
2021	Yilmaz et al. (2021)	2021	Turkey	596		39	1	0	6.84	2.9	15.5733	2	16	1	16	1	0
2022	You et al. (2022)	2021	China	264		17	1	1	3.07	0.89	5.52	2	16	1	16	3	0
2006	Young & Pinsky (2006) (celebrities) (men)	2004	USA	144		0	1	1	17.27	6.78	17.27	2	40	0	40	2	0
2006	Young & Pinsky (2006) (celebrities) (women)	2004	USA	56		100	1	1	19.26	6.34	19.26	2	40	0	40	2	0
2006	Young & Pinsky (2006) (students) (men)	2004	USA	140	29	0	1	0	16.74	5.77	16.74	2	40	0	40	2	0
2006	Young & Pinsky (2006) (students) (women)	2004	USA	60	29	100	1	0	14.85	7.33	14.85	2	40	0	40	2	0
2016	Younus et al. (2016)	2014	multiple	256	24.76	46	1	1	17.68	4.12	17.68	2	40	0	40	7	0
2021	Yuk et al. (2021)	2020	South Korea	359	20.5	37	1	0	7	3.29	16	2	16	1	16	3	0
2014	Zacher et al. (2014)	2011	Australia	75	58.08	14.7	1	1	0.18	0.16	7.2	2	16	0	1	4	0
2018	Zachry et al. (2018, pilot study 2)	2016	USA	438			1	1	0.26	0.2	10.4	2	40	0	1	2	0
1994	Zagon & Jackson (1994)	1992	Australia	149	19.37	67.79	1	0	18.22		19.18	2	38	0	38	4	0
2020	Zajenkowski & Fronczyk (2020)	2018	Poland	755	24.4	62.78	1	2	100.84	19.87	19.66	5	34	34	170	1	0
2018	Zajenkowski & Gignac (2018, study 2)	2016	Poland	225	23.48	52.89	1	2	101.53	19.98	19.86	5	34	34	170	1	0
2021	Zajenkowski & Gignac (2021a, men)	2018	Poland	150	29.6	0	1	1	3.02	0.54	20.2	5	34	1	5	1	0
2021	Zajenkowski & Gignac (2021a, women)	2018	Poland	150	28.01	100	1	1	3.02	0.57	20.2	5	34	1	5	1	0
2021	Zajenkowski & Gignac (2021b)	2020	Poland	364	27.2	71.978	1	1	2.92	0.65	19.2	5	34	1	5	1	0
2019	Zajenkowski & Szymaniak (2019)	2017	Poland	347	23	61.78	1	1	103.47	21.13	20.43	5	34	34	170	1	0
2016	Zajenkowski et al. (2016)	2014	Poland	226	23.49	53.1	1	0	101.54	19.65	19.86	5	34	34	170	1	0
2018	Zajenkowski et al. (2018)	2016	Poland	249	22.67	69.88	1	2	101.16	22.94	19.75	5	34	34	170	1	0
2019	Zajenkowski et al. (2019, study 2)	2017	Poland	232	24.4	51.72	1	1	101.93	20.16	19.98	5	34	34	170	1	0
2020	Zajenkowski et al. (2020, study 1)	2018	Poland	232	23.62	52.59	1	0	101.59	20.23	19.88	5	34	34	170	1	0
2020	Zajenkowski et al. (2020, study 2)	2018	Poland	241	23.12	51.04	1	2	102.01	20.11	20	5	34	34	170	1	0
2020	Zajenkowski et al. (2020, study 3)	2018	Poland	306	24.07	69.61	1	1	102.94	22.49	20.28	5	34	34	170	1	0
2020	Zajenkowski et al. (2020, study 4)	2018	Poland	362	23.7	77.9	1	1	97.54	22.1	18.69	5	34	34	170	1	0
2022	Zamora et al. (2022)	2021	USA	155	37.77	49.6774	1	1	12.65	8.74	11.9487	2	40	1	40	2	0
2018	Zara & Özdemir (2018)	2016	Turkey	267	25.85	61.6	1	2	13.73	6.18	13.73	2	40	0	40	1	0
2014	Zarins & Konrath (2014) study 2	2013	USA	95			0	0	16.41	6.53	16.41	2	40	0	40	2	0
2023	Zavala et al. (2023)	2023	Poland	219	28.15	76.71	1	1	3.77	0.8	9.425	2	16	0	16	1	0
2021	Zdunkek et al. (2021)	2021	Poland	348	40.25	49.71	1	1	3.19	1.03	7.3	2	13	1	13	1	0
2006	Zeigler-Hill (2006)	2004	USA	120		69.17	1	0	19.85	6.29	21.46	2	37	0	37	2	0
2008	Zeigler-Hill et al. (2008)	2006	USA	123	19.73	67.83	1	0	19.76	6.29	21.36	2	37	0	37	2	0
2010	Zeigler-Hill et al. (2010)	2008	USA	161	19.5	72.04	1	0	18.44	6.29	19.94	2	37	0	37	2	0
2016	Zeigler-Hill et al. (2016, study 1, men)	2014	Israel	285	28.86	0	1	1	9.22		9.22	2	40	0	40	3	0
2016	Zeigler-Hill et al. (2016, study 1, women)	2014	Israel	357	28.86	100	1	1	9.45		9.45	2	40	0	40	3	0
2016	Zeigler-Hill et al. (2016, study 2, men)	2014	Israel	855	26.18	0	1	1	10.64		10.64	2	40	0	40	3	0
2016	Zeigler-Hill et al. (2016, study 2, women)	2014	Israel	1054	26.18	100	1	1	9.69		9.69	2	40	0	40	3	0
2008	Zeigler-Hill, Clark & Pickard (2008)	2006	USA	479	20.71	77.45	1	0	18.77	6.64	20.29	2	37	0	37	2	0
2018	Żemojtel-Piotrowska et al. (2018)	2016	Poland	119	29.35	67.25	1	1	0.33	0.23	13.2	2	13	0	1	1	0
2019	Zemojtel-Piotrowska et al. (2019, Japan)	2017	Japan	179	20.31	50.28	1	0	0.28	0.19	11.2	2	13	0	1	3	0
2019	Zemojtel-Piotrowska et al. (2019, poland)	2017	Poland	298	21.98	57.72	1	0	0.35	0.19	14	2	13	0	1	1	0
2019	Zemojtel-Piotrowska et al. (2019, UK)	2017	UK	187	19.44	75.4	1	0	0.24	0.2	9.6	2	13	0	1	1	0
2021	Zemojtel-Piotrowska et al. (2021, study 1)	2019	Poland	856	41.75	51.29	1	1	0.21	0.21	8.4	2	13	0	1	1	0
2006	Zhang & Baumeister (2006) (Study 4)	2004	USA	40		55	1	0	18.3	9.4	18.3	2	40	0	40	2	1
2023	Zhang & Boardley (2023)	2021	UK	178	24.44	44.382	1	1	0.23	0.17	9.2	2	16	0	1	1	0
2015	Zhang et al. (2015)	2013	China	227	19.9	82.8	1	0	6.43	2.87	16.08	2	16	0	16	3	0
2017	Zhang et al. (2017, study 1)	2015	China	63	41.7	11.1	1	1	3.56	0.68	20.48	6	14	1	6	3	0
2020	Zhang et al. (2020, exp. 1)	2018	UK	80	22.29	0	1	1	8.05	4.55	20.13	2	16	0	16	1	0
2020	Zhang et al. (2020, exp. 2)	2018	UK	64	45.67	25	1	1	13.58	7.08	13.58	2	40	0	40	1	0
2021	Zhang et al. (2021)	2020	USA	321	21.88	52.33	1	1	0.38	0.17	15.2	2	16	0	1	2	0
2022	Zhang et al. (2022a)	2021	China	446		52	1	1	0.59	0.4	23.6	2	16	0	1	3	0
2022	Zhang et al. (2022b)	2020	USA	303	73.86	0.55	1	1	0.2	0.17	8	2	16	0	1	2	0
2023	Zhang et al. (2023a)	2022	China	55		31.8	1	1	0.47	0.28	18.8	2	16	0	1	3	0
2024	Zhang et al. (2024; sample 1)	2021	UK	208	22.12	3.17	1	1	0.24	0.15	9.6	2	16	0	1	1	0
2024	Zhang et al. (2024; sample 2)	2021	UK	324	29.55	53.7	1	1	0.21	0.18	8.4	2	16	0	1	1	0
2023	Zhao et al. (2023)	2022	China	268	32.5	62.7	1	1	0.26	0.23	10.4	2	16	0	1	3	0
2016	Zheng & Leung (2016)	2014	China	568		44	1	0	2.83	0.88	18.3	5	40	1	5	3	0
2021	Zhu & Geng (2021, study 1, time 1)	2019	China	373	19.47	43.4	1	0	4.59	3.72	11.48	2	16	0	16	3	0
2016	Zitek & Jordan (2016, study 1a)	2014	Mturk	201	35.5	50.75	1	1	11.1	7.75	11.1	2	40	0	40	7	0
2016	Zitek & Jordan (2016, study 1b)	2014	Mturk	301	33.2	52.82	1	1	12.3	8.2	12.3	2	40	0	40	7	0
2016	Zitek & Jordan (2016, study 2a)	2014	Mturk	203	35.4	40.39	1	1	12.7	8.67	12.7	2	40	0	40	7	0
2016	Zitek & Jordan (2016, study 2b)	2014	Mturk	200	33.6	52.5	1	1	12.4	8.68	12.4	2	40	0	40	7	0
2016	Zitek & Jordan (2016, study 3)	2014	Mturk	402	33.7	47.01	1	1	12.4	8.52	12.4	2	40	0	40	7	0
2006	Zuckerman & O'Loughlin (2006)	2004	USA	176		72.16	1	0	16.8	7.08	16.8	2	40	0	40	2	1
2018	Zvi & Elaad (2018)	2016	Israel	125	25.71	0	1	0	3.17		21.7	5	40	1	5	3	0
