# Supplementary material for: A Farewell to the Narcissism Epidemic? A Cross‐Temporal Meta‐Analysis of Global NPI Scores (1982–2023)
Source: J Pers. 2024 Oct 14;93(4):884–94. doi: 10.1111/jopy.12982 (PMC12224556; doi:10.1111/jopy.12982)
Supplement: Supplementary file 1 — Data S1. [file JOPY-93-884-s001.zip › Joinpoints analyses/Files/usa_all_any.txt]

data.year	mean_adjusted_mean
1982	14.7633333333333
1983	14.64
1984	13.6333333333333
1985	14.7616666666667
1986	14.53
1987	14.75125
1988	14.935
1990	14.905
1991	18.4066666666667
1992	16.3275
1993	15.6823076923077
1994	15.824
1995	15.99
1996	16.0685714285714
1997	16.7025
1998	16.425
1999	16.874
2000	15.4616666666667
2001	15.9882352941176
2002	16.58
2003	16.2314285714286
2004	17.2694736842105
2005	16.7976470588235
2006	17.742
2007	16.8126470588235
2008	17.1869696969697
2009	17.0248484848485
2010	16.755652173913
2011	16.4348888888889
2012	16.0514705882353
2013	15.4940816326531
2014	14.5821739130435
2015	14.6078260869565
2016	13.575652173913
2017	15.30375
2018	14.040694980695
2019	14.5175
2020	10.7180769230769
2021	16.1022398190045
2022	12.2711324786325
2023	22
