# Supplementary material for: A Farewell to the Narcissism Epidemic? A Cross‐Temporal Meta‐Analysis of Global NPI Scores (1982–2023)
Source: J Pers. 2024 Oct 14;93(4):884–94. doi: 10.1111/jopy.12982 (PMC12224556; doi:10.1111/jopy.12982)
Supplement: Supplementary file 1 — Data S1. [file JOPY-93-884-s001.zip › Joinpoints analyses/Files/usa_all_40.txt]

data.year	mean_adjusted_mean
1982	15.55
1983	14.47
1987	16.03
1988	16.095
1990	15.4933333333333
1991	17.795
1992	16.3275
1993	15.75
1994	16.2111111111111
1995	15.99
1996	16.2084210526316
1997	16.7025
1998	16.425
1999	16.71
2000	15.4616666666667
2001	16.7266666666667
2002	15.607
2003	16.2314285714286
2004	17.386
2005	15.9769230769231
2006	17.0068181818182
2007	16.7207407407407
2008	17.25875
2009	16.7453333333333
2010	16.256
2011	15.8952380952381
2012	15.5514285714286
2013	16.0959375
2014	16.8582608695652
2015	14.6955172413793
2016	14.2766666666667
2017	17.125625
2018	15.4817647058824
2019	16.2542857142857
2020	8.41
2021	14.3521794871795
2022	11.6233653846154
