# Supplementary material for: A Farewell to the Narcissism Epidemic? A Cross‐Temporal Meta‐Analysis of Global NPI Scores (1982–2023)
Source: J Pers. 2024 Oct 14;93(4):884–94. doi: 10.1111/jopy.12982 (PMC12224556; doi:10.1111/jopy.12982)
Supplement: Supplementary file 1 — Data S1. [file JOPY-93-884-s001.zip › Joinpoints analyses/Files/global_all_any.txt]

data.year	mean_adjusted_mean
1982	14.7633333333333
1983	14.64
1984	13.6333333333333
1985	14.7616666666667
1986	14.53
1987	14.75125
1988	14.466
1990	14.905
1991	18.4066666666667
1992	16.2414285714286
1993	15.4007142857143
1994	15.973125
1995	15.7516666666667
1996	15.9817391304348
1997	15.89
1998	16.425
1999	16.9538888888889
2000	16.7411111111111
2001	15.4947826086957
2002	16.0617647058824
2003	16.2053333333333
2004	16.6357692307692
2005	16.1975
2006	16.7215555555556
2007	16.6917948717949
2008	16.6462121212121
2009	16.1184745762712
2010	16.4697619047619
2011	15.834
2012	15.2662352941176
2013	14.9770476190476
2014	14.9715151515152
2015	14.6298099415205
2016	14.2773769003858
2017	14.7109615384615
2018	14.2150692733344
2019	14.6751666666667
2020	12.5747937505862
2021	14.596897559037
2022	13.0667561121049
2023	14.7779166666667
