# Supplementary material for: A Farewell to the Narcissism Epidemic? A Cross‐Temporal Meta‐Analysis of Global NPI Scores (1982–2023)
Source: J Pers. 2024 Oct 14;93(4):884–94. doi: 10.1111/jopy.12982 (PMC12224556; doi:10.1111/jopy.12982)
Supplement: Supplementary file 1 — Data S1. [file JOPY-93-884-s001.zip › Joinpoints analyses/Files/usa_students_any.txt]

data.year	mean_adjusted_mean
1982	14.7633333333333
1983	14.64
1984	13.6333333333333
1985	14.914
1986	14.53
1987	14.6257142857143
1988	14.935
1990	14.905
1991	18.4066666666667
1992	16.3275
1993	15.487
1994	16.2375
1995	16.27
1996	16.8694117647059
1997	16.7025
1998	16.425
1999	16.7292307692308
2000	16.326
2001	16.5666666666667
2002	17.008
2003	16.2314285714286
2004	16.749375
2005	16.7976470588235
2006	17.9989285714286
2007	17.1689655172414
2008	17.1358064516129
2009	16.7653125
2010	18.2771428571429
2011	16.6870588235294
2012	17.094347826087
2013	16.4
2014	15.9628
2015	14.9112
2016	14.05
2017	17.0143181818182
2018	14.7531818181818
2019	15.3245454545455
2020	9.025
2021	13.5135384615385
2022	13.1833333333333
2023	22
