# Supplementary material for: A Farewell to the Narcissism Epidemic? A Cross‐Temporal Meta‐Analysis of Global NPI Scores (1982–2023)
Source: J Pers. 2024 Oct 14;93(4):884–94. doi: 10.1111/jopy.12982 (PMC12224556; doi:10.1111/jopy.12982)
Supplement: Supplementary file 1 — Data S1. [file JOPY-93-884-s001.zip › Joinpoints analyses/Files/usa_students_40.txt]

data.year	mean_adjusted_mean
1982	15.55
1983	14.47
1987	16.03
1988	16.095
1990	15.4933333333333
1991	17.795
1992	16.3275
1993	15.4583333333333
1994	16.7942857142857
1995	16.27
1996	17.1533333333333
1997	16.7025
1998	16.425
1999	16.8
2000	16.326
2001	16.8285714285714
2002	15.89875
2003	16.2314285714286
2004	17.16625
2005	15.9769230769231
2006	17.293
2007	17.0317391304348
2008	17.1931818181818
2009	16.7453333333333
2010	17.1145454545455
2011	16.0488235294118
2012	15.9576470588235
2013	16.8828
2014	17.015625
2015	15.4952631578947
2016	15.6390909090909
2017	17.7857142857143
2018	15.8669230769231
2019	16.2933333333333
2020	9.23333333333333
2021	14.93
2022	13.15
