# Supplementary material for: A Farewell to the Narcissism Epidemic? A Cross‐Temporal Meta‐Analysis of Global NPI Scores (1982–2023)
Source: J Pers. 2024 Oct 14;93(4):884–94. doi: 10.1111/jopy.12982 (PMC12224556; doi:10.1111/jopy.12982)
Supplement: Supplementary file 1 — Data S1. [file JOPY-93-884-s001.zip › Joinpoints analyses/Files/global_all_40.txt]

data.year	mean_adjusted_mean
1982	15.55
1983	14.47
1987	16.03
1988	16.095
1990	15.4933333333333
1991	17.795
1992	15.7516666666667
1993	15.349
1994	16.2153333333333
1995	15.7516666666667
1996	16.1
1997	15.89
1998	16.425
1999	16.6135714285714
2000	15.4616666666667
2001	16.217
2002	15.2061538461538
2003	15.5377777777778
2004	15.9192857142857
2005	15.8992857142857
2006	16.2354545454545
2007	16.6032142857143
2008	16.7466666666667
2009	15.7330434782609
2010	16.5031818181818
2011	15.8520512820513
2012	14.9058695652174
2013	15.3446268656716
2014	15.1510294117647
2015	14.4752830188679
2016	14.13875
2017	14.6294
2018	14.0111627906977
2019	15.4157692307692
2020	7.72454545454546
2021	12.043547008547
2022	11.9451479289941
