# Supplementary material for: A Farewell to the Narcissism Epidemic? A Cross‐Temporal Meta‐Analysis of Global NPI Scores (1982–2023)
Source: J Pers. 2024 Oct 14;93(4):884–94. doi: 10.1111/jopy.12982 (PMC12224556; doi:10.1111/jopy.12982)
Supplement: Supplementary file 1 — Data S1. [file JOPY-93-884-s001.zip › Joinpoints analyses/Files/global_students_40.txt]

data.year	mean_adjusted_mean
1982	14.7633333333333
1983	14.64
1984	13.6333333333333
1985	14.914
1986	14.53
1987	14.6257142857143
1988	14.935
1990	14.905
1991	18.4066666666667
1992	16.2414285714286
1993	15.487
1994	16.2063636363636
1995	15.6066666666667
1996	16.8694117647059
1997	15.89
1998	16.425
1999	16.756
2000	17.0614285714286
2001	16.49625
2002	16.7269230769231
2003	16.272
2004	17.0095
2005	16.6916666666667
2006	17.6152941176471
2007	17.3715625
2008	16.8045098039216
2009	16.12
2010	17.1856
2011	16.2824137931034
2012	16.2128260869565
2013	15.9168253968254
2014	15.7097058823529
2015	14.4934
2016	13.8387701804368
2017	15.8998913043478
2018	13.7902222222222
2019	15.1352678571429
2020	10.6442857142857
2021	15.8795594756121
2022	13.7533333333333
2023	22
